# Supplementary material for: Checklist of the micromolluscs in the intertidal zone of the Yellow Sea and Bohai Sea, China
Source: Biodivers Data J. 2023 Jul 7;11:e105444. doi: 10.3897/BDJ.11.e105444 (PMC10848653; doi:10.3897/BDJ.11.e105444)
Supplement: XML Treatment for Lirularia iridescens [file BDJ.11.e105444-treatment1.xml]

<!DOCTYPE tp:taxon-treatment
  PUBLIC "-//TaxonX//DTD Taxonomic Treatment Publishing DTD v0 20100105//EN" "tax-treatment-NSO.dtd">
<tp:taxon-treatment xmlns:tp="http://www.plazi.org/taxpub"><tp:treatment-meta><mixed-citation publication-type="journal"><person-group><name><surname>Qi</surname><given-names>Lu</given-names></name><name><surname>Xu</surname><given-names>Biyang</given-names></name><name><surname>Kong</surname><given-names>Lingfeng</given-names></name><name><surname>Li</surname><given-names>Qi</given-names></name></person-group><article-title>Checklist of the micromolluscs in the intertidal zone of the Yellow Sea and Bohai Sea, China</article-title><source>Biodivers Data J</source><day>07</day><month>07</month><year>2023</year><volume>11</volume><pub-id pub-id-type="doi">10.3897/BDJ.11.e105444</pub-id></mixed-citation></tp:treatment-meta><tp:nomenclature><tp:taxon-name>
              <object-id xmlns:xlink="http://www.w3.org/1999/xlink" content-type="arpha" xlink:type="simple">60F1397C-B0E8-5774-AB81-1F521439996D</object-id>
              <tp:taxon-name-part taxon-name-part-type="genus">Lirularia</tp:taxon-name-part>
              <tp:taxon-name-part taxon-name-part-type="species">iridescens</tp:taxon-name-part>
            </tp:taxon-name><tp:taxon-authority>Schrenck, 1863</tp:taxon-authority></tp:nomenclature><tp:treatment-sec sec-type="Native status"><title>Native status</title><p>Found on seagrass between tidal and shallow waters.</p></tp:treatment-sec><tp:treatment-sec sec-type="Distribution"><title>Distribution</title><p>Yellow Sea of China; Japan Sea, South Kurile Islands.</p></tp:treatment-sec><tp:treatment-sec sec-type="Notes"><title>Notes</title><p><italic><tp:taxon-name><tp:taxon-name-part taxon-name-part-type="genus" reg="Lirularia">L.</tp:taxon-name-part><tp:taxon-name-part taxon-name-part-type="species" reg="iridescens">iridescens</tp:taxon-name-part></tp:taxon-name></italic> was recorded by <xref ref-type="bibr" rid="B9734435">Kantor and Sysoev (2006)</xref>. <xref ref-type="bibr" rid="B9734723">Okutani (2017)</xref> described and illustrated in detail <italic><tp:taxon-name><tp:taxon-name-part taxon-name-part-type="genus" reg="Lirularia">L.</tp:taxon-name-part><tp:taxon-name-part taxon-name-part-type="species" reg="iridescens">iridescens</tp:taxon-name-part></tp:taxon-name></italic>. In this study, the species was re-described, based on the SEM. Crater‐like pitted microsculptures on the protoconch were first discovered here. At present, there are very few morphological studies on this genus <italic><tp:taxon-name><tp:taxon-name-part taxon-name-part-type="genus" reg="Lirularia">Lirularia</tp:taxon-name-part></tp:taxon-name></italic>. Many studies have shown that <italic><tp:taxon-name><tp:taxon-name-part taxon-name-part-type="genus" reg="Lirularia">L.</tp:taxon-name-part><tp:taxon-name-part taxon-name-part-type="species" reg="iridescens">iridescens</tp:taxon-name-part></tp:taxon-name></italic> are phytal gastropods inhabiting seaweeds (<xref ref-type="bibr" rid="B9734778">Toyohara et al. 1999</xref>, <xref ref-type="bibr" rid="B9713085">Agatsuma et al. 2005</xref>).</p></tp:treatment-sec><tp:treatment-sec sec-type="Diagnosis"><title>Diagnosis</title><p>Shell minute (2.5±0.26 mm in width, 2.2±0.15 mm in length), ovato-conica. Whorls 4-5, spire low, body whorl rather ventricose (Fig. <xref ref-type="fig" rid="F9734916">2</xref>). Suture distinct. Every whorl is striated by about 9-10 distinct spiral ribs and the distance between the spiral ribs is not uniform. Reddish-brown spiral ribs contrasting with iridescent interspaces; lines on ribs occasionally broken by white spots, with crater‐like pitted microsculpture on protoconch. Aperture ovate, outer lip thin, with small notches, inner lip simple and slightly convex. Umbilicus circular deep. Basal surface flat, with 9-10 circular spiral ribs.</p></tp:treatment-sec><tp:treatment-sec><!--Section generated to contain objects referenced in tp:taxon-treatment.--><fig id="F9734916" position="float" orientation="portrait"><object-id xmlns:xlink="http://www.w3.org/1999/xlink" content-type="arpha" xlink:type="simple">CB15BB13-E201-5867-B887-2B05529BF80A</object-id><object-id xmlns:xlink="http://www.w3.org/1999/xlink" content-type="doi" xlink:type="simple">10.3897/BDJ.11.e105444.figure2</object-id><label>Figure 2.</label><caption><p><italic><tp:taxon-name><tp:taxon-name-part taxon-name-part-type="genus" reg="Lirularia">Lirularia</tp:taxon-name-part><tp:taxon-name-part taxon-name-part-type="species" reg="iridescens">iridescens</tp:taxon-name-part></tp:taxon-name></italic> Schrenck, 1863.</p></caption><graphic xmlns:xlink="http://www.w3.org/1999/xlink" xlink:href="bdj-11-e105444-g002.jpg" position="float" id="oo_840808.jpg" orientation="portrait" xlink:type="simple"><uri content-type="original_file" xlink:type="simple">https://binary.pensoft.net/fig/840808</uri></graphic></fig></tp:treatment-sec><ref-list><ref id="B9734435"><element-citation xmlns:xlink="http://www.w3.org/1999/xlink" publication-type="book" xlink:type="simple"><person-group person-group-type="author"><name name-style="western"><surname>Kantor</surname><given-names>Y. I.</given-names></name><name name-style="western"><surname>Sysoev</surname><given-names>A.</given-names></name></person-group><year>2006</year><source>Marine and brackish-water <tp:taxon-name><tp:taxon-name-part taxon-name-part-type="class">Gastropoda</tp:taxon-name-part></tp:taxon-name> of Russia and adjacent countries: an illustrated catalogue</source><publisher-name>KMK Scientific Press Ltd</publisher-name><publisher-loc>Moscow, Russia</publisher-loc><size units="page">33</size></element-citation></ref><ref id="B9734723"><element-citation xmlns:xlink="http://www.w3.org/1999/xlink" publication-type="book" xlink:type="simple"><person-group person-group-type="author"><name name-style="western"><surname>Okutani</surname><given-names>T</given-names></name></person-group><year>2017</year><source>Marine mollusks in Japan</source><publisher-name>Tokai University Press</publisher-name><publisher-loc>Tokyo, Japan</publisher-loc><size units="page">771</size></element-citation></ref><ref id="B9734778"><element-citation xmlns:xlink="http://www.w3.org/1999/xlink" publication-type="article" xlink:type="simple"><person-group person-group-type="author"><name name-style="western"><surname>Toyohara</surname><given-names>T.</given-names></name><name name-style="western"><surname>Nakaoka</surname><given-names>M.</given-names></name><name name-style="western"><surname>Aioi</surname><given-names>K.</given-names></name></person-group><year>1999</year><article-title>Population dynamics and reproductive traits of phytal gastropods in seagrass bed in Otsuchi Bay, North-Eastern Japan</article-title><source>Marine Ecology</source><volume>20</volume><issue>3-4</issue><fpage>273</fpage><lpage>289</lpage><pub-id pub-id-type="doi">10.1046/j.1439-0485.1999.2034082.x</pub-id></element-citation></ref><ref id="B9713085"><element-citation xmlns:xlink="http://www.w3.org/1999/xlink" publication-type="article" xlink:type="simple"><person-group person-group-type="author"><name name-style="western"><surname>Agatsuma</surname><given-names>Y.</given-names></name><name name-style="western"><surname>Kuwahara</surname><given-names>Y.</given-names></name><name name-style="western"><surname>Taniguchi</surname><given-names>K.</given-names></name></person-group><year>2005</year><article-title>Life cycle of <italic><tp:taxon-name><tp:taxon-name-part taxon-name-part-type="genus" reg="Dilophus">Dilophus</tp:taxon-name-part><tp:taxon-name-part taxon-name-part-type="species" reg="okamurae">okamurae</tp:taxon-name-part></tp:taxon-name></italic> (<tp:taxon-name><tp:taxon-name-part taxon-name-part-type="class">Phaeophyceae</tp:taxon-name-part></tp:taxon-name>) and its associated invertebrate fauna in Onagawa Bay, Japan</article-title><source>Fisheries Science</source><volume>71</volume><issue>5</issue><fpage>107</fpage><lpage>111</lpage><pub-id pub-id-type="doi">10.1111/j.1444-2906.2005.01070.x</pub-id></element-citation></ref></ref-list></tp:taxon-treatment>
