# Supplementary material for: Checklist of the micromolluscs in the intertidal zone of the Yellow Sea and Bohai Sea, China
Source: Biodivers Data J. 2023 Jul 7;11:e105444. doi: 10.3897/BDJ.11.e105444 (PMC10848653; doi:10.3897/BDJ.11.e105444)
Supplement: XML Treatment for Alaba picta [file BDJ.11.e105444-treatment2.xml]

<!DOCTYPE tp:taxon-treatment
  PUBLIC "-//TaxonX//DTD Taxonomic Treatment Publishing DTD v0 20100105//EN" "tax-treatment-NSO.dtd">
<tp:taxon-treatment xmlns:tp="http://www.plazi.org/taxpub"><tp:treatment-meta><mixed-citation publication-type="journal"><person-group><name><surname>Qi</surname><given-names>Lu</given-names></name><name><surname>Xu</surname><given-names>Biyang</given-names></name><name><surname>Kong</surname><given-names>Lingfeng</given-names></name><name><surname>Li</surname><given-names>Qi</given-names></name></person-group><article-title>Checklist of the micromolluscs in the intertidal zone of the Yellow Sea and Bohai Sea, China</article-title><source>Biodivers Data J</source><day>07</day><month>07</month><year>2023</year><volume>11</volume><pub-id pub-id-type="doi">10.3897/BDJ.11.e105444</pub-id></mixed-citation></tp:treatment-meta><tp:nomenclature><tp:taxon-name>
              <object-id xmlns:xlink="http://www.w3.org/1999/xlink" content-type="arpha" xlink:type="simple">55FF3334-B96A-53C7-B87A-869FF9BFE8A4</object-id>
              <tp:taxon-name-part taxon-name-part-type="genus">Alaba</tp:taxon-name-part>
              <tp:taxon-name-part taxon-name-part-type="species">picta</tp:taxon-name-part>
            </tp:taxon-name><tp:taxon-authority>A. Adams, 1861</tp:taxon-authority></tp:nomenclature><tp:treatment-sec sec-type="Native status"><title>Native status</title><p>Found on seagrass between tidal and shallow waters.</p></tp:treatment-sec><tp:treatment-sec sec-type="Distribution"><title>Distribution</title><p>From Liaoning to Shandong coasts of China; Japan; Australia.</p></tp:treatment-sec><tp:treatment-sec sec-type="Notes"><title>Notes</title><p><italic><tp:taxon-name><tp:taxon-name-part taxon-name-part-type="genus" reg="Alaba">Alaba</tp:taxon-name-part><tp:taxon-name-part taxon-name-part-type="species" reg="picta">picta</tp:taxon-name-part></tp:taxon-name></italic> with obvious morphological variance in colour, aperture, shell length and sculpture (<xref ref-type="bibr" rid="B9734680">Liu 2013</xref>). <italic><tp:taxon-name><tp:taxon-name-part taxon-name-part-type="genus" reg="Diala">Diala</tp:taxon-name-part><tp:taxon-name-part taxon-name-part-type="species" reg="vitrea">vitrea</tp:taxon-name-part></tp:taxon-name></italic> G. B. Sowerby, 1915 is the name given to a phenotype lacking a colour-pattern (<xref ref-type="bibr" rid="B9734723">Okutani 2017</xref>). <italic><tp:taxon-name><tp:taxon-name-part taxon-name-part-type="genus" reg="Diala">Diala</tp:taxon-name-part><tp:taxon-name-part taxon-name-part-type="species" reg="picta">picta</tp:taxon-name-part></tp:taxon-name></italic> A. Adams, is the original name of <italic><tp:taxon-name><tp:taxon-name-part taxon-name-part-type="genus" reg="Alaba">A.</tp:taxon-name-part><tp:taxon-name-part taxon-name-part-type="species" reg="picta">picta</tp:taxon-name-part></tp:taxon-name></italic>, which is from the Shandong coast of China (<xref ref-type="bibr" rid="B9713074">Adams 1861</xref>).</p></tp:treatment-sec><tp:treatment-sec sec-type="Diagnosis"><title>Diagnosis</title><p>Shell small (8.5±0.34 mm in height, 4.5±0.18 mm in width), ovate-conica, thin, fragile, translucent, whorls about 8, less inflated, spire high, body whorl inflated (Fig. <xref ref-type="fig" rid="F9734918">3</xref>). Suture shallow. Shell surface smooth, varices on whorls here and there. Yellowish-brown in colour, with red-brown fine spiral striae and irregularly red-brown longitudinal striae and with thin periostracum. The aperture wide and large, outer lip thin, simple, columella concave, without umbilicus.</p></tp:treatment-sec><tp:treatment-sec><!--Section generated to contain objects referenced in tp:taxon-treatment.--><fig id="F9734918" position="float" orientation="portrait"><object-id xmlns:xlink="http://www.w3.org/1999/xlink" content-type="arpha" xlink:type="simple">53734AD3-00BD-5776-B3F2-7D56B1F1FC74</object-id><object-id xmlns:xlink="http://www.w3.org/1999/xlink" content-type="doi" xlink:type="simple">10.3897/BDJ.11.e105444.figure3</object-id><label>Figure 3.</label><caption><p><italic><tp:taxon-name><tp:taxon-name-part taxon-name-part-type="genus" reg="Alaba">Alaba</tp:taxon-name-part><tp:taxon-name-part taxon-name-part-type="species" reg="picta">picta</tp:taxon-name-part></tp:taxon-name></italic> A. Adams, 1861.</p></caption><graphic xmlns:xlink="http://www.w3.org/1999/xlink" xlink:href="bdj-11-e105444-g003.jpg" position="float" id="oo_863718.jpg" orientation="portrait" xlink:type="simple"><uri content-type="original_file" xlink:type="simple">https://binary.pensoft.net/fig/863718</uri></graphic></fig></tp:treatment-sec><ref-list><ref id="B9734680"><element-citation xmlns:xlink="http://www.w3.org/1999/xlink" publication-type="thesis" xlink:type="simple"><person-group person-group-type="author"><name name-style="western"><surname>Liu</surname><given-names>J.</given-names></name></person-group><year>2013</year><source>Investigation and molecular research of small gastropods in <italic><tp:taxon-name><tp:taxon-name-part taxon-name-part-type="genus" reg="Zostera">Zostera</tp:taxon-name-part><tp:taxon-name-part taxon-name-part-type="species" reg="marina">marina</tp:taxon-name-part></tp:taxon-name></italic> in the Swan Lake, Rongcheng, Shandong.</source><publisher-name>Qingdao university</publisher-name><publisher-loc>Qingdao, Shandong, China</publisher-loc><size units="page">66</size></element-citation></ref><ref id="B9734723"><element-citation xmlns:xlink="http://www.w3.org/1999/xlink" publication-type="book" xlink:type="simple"><person-group person-group-type="author"><name name-style="western"><surname>Okutani</surname><given-names>T</given-names></name></person-group><year>2017</year><source>Marine mollusks in Japan</source><publisher-name>Tokai University Press</publisher-name><publisher-loc>Tokyo, Japan</publisher-loc><size units="page">771</size></element-citation></ref><ref id="B9713074"><element-citation xmlns:xlink="http://www.w3.org/1999/xlink" publication-type="article" xlink:type="simple"><person-group person-group-type="author"><name name-style="western"><surname>Adams</surname><given-names>A.</given-names></name></person-group><year>1861</year><article-title>On some new genera and species of <tp:taxon-name><tp:taxon-name-part taxon-name-part-type="phylum">Mollusca</tp:taxon-name-part></tp:taxon-name> from the North of China and Japan</article-title><source>Annals and Magazine of Natural History</source><volume>8</volume><issue>3</issue><fpage>243</fpage></element-citation></ref></ref-list></tp:taxon-treatment>
