# Supplementary material for: Checklist of the micromolluscs in the intertidal zone of the Yellow Sea and Bohai Sea, China
Source: Biodivers Data J. 2023 Jul 7;11:e105444. doi: 10.3897/BDJ.11.e105444 (PMC10848653; doi:10.3897/BDJ.11.e105444)
Supplement: XML Treatment for Lacuna carinifera [file BDJ.11.e105444-treatment3.xml]

<!DOCTYPE tp:taxon-treatment
  PUBLIC "-//TaxonX//DTD Taxonomic Treatment Publishing DTD v0 20100105//EN" "tax-treatment-NSO.dtd">
<tp:taxon-treatment xmlns:tp="http://www.plazi.org/taxpub"><tp:treatment-meta><mixed-citation publication-type="journal"><person-group><name><surname>Qi</surname><given-names>Lu</given-names></name><name><surname>Xu</surname><given-names>Biyang</given-names></name><name><surname>Kong</surname><given-names>Lingfeng</given-names></name><name><surname>Li</surname><given-names>Qi</given-names></name></person-group><article-title>Checklist of the micromolluscs in the intertidal zone of the Yellow Sea and Bohai Sea, China</article-title><source>Biodivers Data J</source><day>07</day><month>07</month><year>2023</year><volume>11</volume><pub-id pub-id-type="doi">10.3897/BDJ.11.e105444</pub-id></mixed-citation></tp:treatment-meta><tp:nomenclature><tp:taxon-name>
              <object-id xmlns:xlink="http://www.w3.org/1999/xlink" content-type="arpha" xlink:type="simple">861470D1-F12C-5775-84B7-45FB70553CE4</object-id>
              <tp:taxon-name-part taxon-name-part-type="genus">Lacuna</tp:taxon-name-part>
              <tp:taxon-name-part taxon-name-part-type="species">carinifera</tp:taxon-name-part>
            </tp:taxon-name><tp:taxon-authority>(A. Adams, 1853)</tp:taxon-authority></tp:nomenclature><tp:treatment-sec sec-type="Native status"><title>Native status</title><p>Lives on intertidal sandy mud, algae.</p></tp:treatment-sec><tp:treatment-sec sec-type="Distribution"><title>Distribution</title><p>China, Japan.</p></tp:treatment-sec><tp:treatment-sec sec-type="Notes"><title>Notes</title><p><italic><tp:taxon-name><tp:taxon-name-part taxon-name-part-type="genus" reg="Stenotis">Stenotis</tp:taxon-name-part><tp:taxon-name-part taxon-name-part-type="species" reg="lois">lois</tp:taxon-name-part></tp:taxon-name></italic> (Yen, 1936) is very similar to <italic><tp:taxon-name><tp:taxon-name-part taxon-name-part-type="genus" reg="Lacuna">Lacuna</tp:taxon-name-part><tp:taxon-name-part taxon-name-part-type="species" reg="carinifera">carinifera</tp:taxon-name-part></tp:taxon-name></italic> (A. Adams, 1853), but the aperture is wider, with angulate periphery on the underside of the outer lip, the umbilicus more open. This study thinks <italic><tp:taxon-name><tp:taxon-name-part taxon-name-part-type="genus" reg="Stenotis">Stenotis</tp:taxon-name-part><tp:taxon-name-part taxon-name-part-type="species" reg="lois">lois</tp:taxon-name-part></tp:taxon-name></italic> (Yen, 1936) is the larva of <italic><tp:taxon-name><tp:taxon-name-part taxon-name-part-type="genus" reg="Lacuna">Lacuna</tp:taxon-name-part><tp:taxon-name-part taxon-name-part-type="species" reg="carinifera">carinifera</tp:taxon-name-part></tp:taxon-name></italic> (A. Adams, 1853) and is a synonym.</p></tp:treatment-sec><tp:treatment-sec sec-type="Diagnosis"><title>Diagnosis</title><p>Shell minute (4.3±0.76 mm in length, 1.2±0.26 mm in width), conical, depressed or auricular (Fig. <xref ref-type="fig" rid="F9734921">4</xref>). Whorls 4, inflated. Spire low; body whorl large, sudden expansion of width, slightly tilted. Shell thin, smooth, except for weak growth lines, with tawny periostracum. Keel round the body whorl, with grooved suture. Aperture large, pyriform, oblique, with angulate periphery on the underside of the outer lip, inner lip thick. Umbilicus open. Protoconch usually eroded.</p></tp:treatment-sec><tp:treatment-sec><!--Section generated to contain objects referenced in tp:taxon-treatment.--><fig id="F9734921" position="float" orientation="portrait"><object-id xmlns:xlink="http://www.w3.org/1999/xlink" content-type="arpha" xlink:type="simple">727D2F8E-9DB6-52F7-81E3-9DD13AA15A1A</object-id><object-id xmlns:xlink="http://www.w3.org/1999/xlink" content-type="doi" xlink:type="simple">10.3897/BDJ.11.e105444.figure4</object-id><label>Figure 4.</label><caption><p><italic><tp:taxon-name><tp:taxon-name-part taxon-name-part-type="genus" reg="Lacuna">Lacuna</tp:taxon-name-part><tp:taxon-name-part taxon-name-part-type="species" reg="carinifera">carinifera</tp:taxon-name-part></tp:taxon-name></italic> (A. Adams, 1853).</p></caption><graphic xmlns:xlink="http://www.w3.org/1999/xlink" xlink:href="bdj-11-e105444-g004.jpg" position="float" id="oo_840815.jpg" orientation="portrait" xlink:type="simple"><uri content-type="original_file" xlink:type="simple">https://binary.pensoft.net/fig/840815</uri></graphic></fig></tp:treatment-sec></tp:taxon-treatment>
