# Supplementary material for: Checklist of the micromolluscs in the intertidal zone of the Yellow Sea and Bohai Sea, China
Source: Biodivers Data J. 2023 Jul 7;11:e105444. doi: 10.3897/BDJ.11.e105444 (PMC10848653; doi:10.3897/BDJ.11.e105444)
Supplement: XML Treatment for Barleeia angustata [file BDJ.11.e105444-treatment4.xml]

<!DOCTYPE tp:taxon-treatment
  PUBLIC "-//TaxonX//DTD Taxonomic Treatment Publishing DTD v0 20100105//EN" "tax-treatment-NSO.dtd">
<tp:taxon-treatment xmlns:tp="http://www.plazi.org/taxpub"><tp:treatment-meta><mixed-citation publication-type="journal"><person-group><name><surname>Qi</surname><given-names>Lu</given-names></name><name><surname>Xu</surname><given-names>Biyang</given-names></name><name><surname>Kong</surname><given-names>Lingfeng</given-names></name><name><surname>Li</surname><given-names>Qi</given-names></name></person-group><article-title>Checklist of the micromolluscs in the intertidal zone of the Yellow Sea and Bohai Sea, China</article-title><source>Biodivers Data J</source><day>07</day><month>07</month><year>2023</year><volume>11</volume><pub-id pub-id-type="doi">10.3897/BDJ.11.e105444</pub-id></mixed-citation></tp:treatment-meta><tp:nomenclature><tp:taxon-name>
              <object-id xmlns:xlink="http://www.w3.org/1999/xlink" content-type="arpha" xlink:type="simple">2086D1E5-DB83-5F86-A597-6028BC5F9A4A</object-id>
              <tp:taxon-name-part taxon-name-part-type="genus">Barleeia</tp:taxon-name-part>
              <tp:taxon-name-part taxon-name-part-type="species">angustata</tp:taxon-name-part>
            </tp:taxon-name><tp:taxon-authority>Pilsbry, 1901</tp:taxon-authority></tp:nomenclature><tp:treatment-sec sec-type="Native status"><title>Native status</title><p>Lives on algae in intertidal and sublittoral zones.</p></tp:treatment-sec><tp:treatment-sec sec-type="Distribution"><title>Distribution</title><p>China, Japan, Australia.</p></tp:treatment-sec><tp:treatment-sec sec-type="Notes"><title>Notes</title><p>The species originally belonged to <tp:taxon-name><tp:taxon-name-part taxon-name-part-type="family">Rissoidae</tp:taxon-name-part></tp:taxon-name>. <italic><tp:taxon-name><tp:taxon-name-part taxon-name-part-type="genus" reg="Rissoina">Rissoina</tp:taxon-name-part><tp:taxon-name-part taxon-name-part-type="species" reg="dunedini">dunedini</tp:taxon-name-part></tp:taxon-name></italic> Grabau &amp; S. G. King, 1928 and <italic><tp:taxon-name><tp:taxon-name-part taxon-name-part-type="genus" reg="Rissoina">Rissoina</tp:taxon-name-part><tp:taxon-name-part taxon-name-part-type="species" reg="nelsoni">nelsoni</tp:taxon-name-part></tp:taxon-name></italic> Grabau &amp; S. G. King, 1928 were the synonyms of this species (<xref ref-type="bibr" rid="B9734863">Zhang et al. 2016</xref>). There are shell colour variations, lightly coloured forms with distinct brown spiral bands in warm waters.</p></tp:treatment-sec><tp:treatment-sec sec-type="Diagnosis"><title>Diagnosis</title><p>Shell minute (2.5±0.18 mm in length, 1.3±0.09 mm in width), elongate conical, solid (Fig. <xref ref-type="fig" rid="F9734923">5</xref>). Whorls about 5, with high spire, periphery weakly angulate in immature individuals, round when matured. Suture distinct. Shell glossy and smooth, colour uniformly reddish-brown in northern localities. Protoconch with several pits on the surface. Aperture small, peristome simple, rounded-ovate, outer lip thin, the columellar and parietal margins somewhat thickened. No umbilicus.</p></tp:treatment-sec><tp:treatment-sec><!--Section generated to contain objects referenced in tp:taxon-treatment.--><fig id="F9734923" position="float" orientation="portrait"><object-id xmlns:xlink="http://www.w3.org/1999/xlink" content-type="arpha" xlink:type="simple">F5654E67-AD55-5EA5-B5A2-379928CAE5FD</object-id><object-id xmlns:xlink="http://www.w3.org/1999/xlink" content-type="doi" xlink:type="simple">10.3897/BDJ.11.e105444.figure5</object-id><label>Figure 5.</label><caption><p><italic><tp:taxon-name><tp:taxon-name-part taxon-name-part-type="genus" reg="Barleeia">Barleeia</tp:taxon-name-part><tp:taxon-name-part taxon-name-part-type="species" reg="angustata">angustata</tp:taxon-name-part></tp:taxon-name></italic> (Pilsbry, 1901).</p></caption><graphic xmlns:xlink="http://www.w3.org/1999/xlink" xlink:href="bdj-11-e105444-g005.jpg" position="float" id="oo_840818.jpg" orientation="portrait" xlink:type="simple"><uri content-type="original_file" xlink:type="simple">https://binary.pensoft.net/fig/840818</uri></graphic></fig></tp:treatment-sec><ref-list><ref id="B9734863"><element-citation xmlns:xlink="http://www.w3.org/1999/xlink" publication-type="book" xlink:type="simple"><person-group person-group-type="author"><name name-style="western"><surname>Zhang</surname><given-names>S. P.</given-names></name><name name-style="western"><surname>Zhang</surname><given-names>J. L.</given-names></name><name name-style="western"><surname>Chen</surname><given-names>Z. Y.</given-names></name><name name-style="western"><surname>Xu</surname><given-names>F. S.</given-names></name></person-group><year>2016</year><source>Mollusks of the Yellow Sea and Bohai Sea</source><publisher-name>Science Press</publisher-name><publisher-loc>Beijing, China</publisher-loc><size units="page">421</size></element-citation></ref></ref-list></tp:taxon-treatment>
