# Supplementary material for: Checklist of the micromolluscs in the intertidal zone of the Yellow Sea and Bohai Sea, China
Source: Biodivers Data J. 2023 Jul 7;11:e105444. doi: 10.3897/BDJ.11.e105444 (PMC10848653; doi:10.3897/BDJ.11.e105444)
Supplement: XML Treatment for Barleeia sp. [file BDJ.11.e105444-treatment5.xml]

<!DOCTYPE tp:taxon-treatment
  PUBLIC "-//TaxonX//DTD Taxonomic Treatment Publishing DTD v0 20100105//EN" "tax-treatment-NSO.dtd">
<tp:taxon-treatment xmlns:tp="http://www.plazi.org/taxpub"><tp:treatment-meta><mixed-citation publication-type="journal"><person-group><name><surname>Qi</surname><given-names>Lu</given-names></name><name><surname>Xu</surname><given-names>Biyang</given-names></name><name><surname>Kong</surname><given-names>Lingfeng</given-names></name><name><surname>Li</surname><given-names>Qi</given-names></name></person-group><article-title>Checklist of the micromolluscs in the intertidal zone of the Yellow Sea and Bohai Sea, China</article-title><source>Biodivers Data J</source><day>07</day><month>07</month><year>2023</year><volume>11</volume><pub-id pub-id-type="doi">10.3897/BDJ.11.e105444</pub-id></mixed-citation></tp:treatment-meta><tp:nomenclature><tp:taxon-name>
              <object-id xmlns:xlink="http://www.w3.org/1999/xlink" content-type="arpha" xlink:type="simple">C6F116CE-8E93-5CD0-9FEC-FF2D28FAB356</object-id>
              <tp:taxon-name-part taxon-name-part-type="genus">Barleeia</tp:taxon-name-part>
              <tp:taxon-name-part taxon-name-part-type="undef-species">sp.</tp:taxon-name-part>
            </tp:taxon-name></tp:nomenclature><tp:treatment-sec sec-type="Native status"><title>Native status</title><p>Lives on algae in intertidal and sublittoral zones.</p></tp:treatment-sec><tp:treatment-sec sec-type="Distribution"><title>Distribution</title><p>China</p></tp:treatment-sec><tp:treatment-sec sec-type="Notes"><title>Notes</title><p><italic><tp:taxon-name><tp:taxon-name-part taxon-name-part-type="genus" reg="Barleeia">Barleeia</tp:taxon-name-part></tp:taxon-name></italic> sp. very similar to <italic><tp:taxon-name><tp:taxon-name-part taxon-name-part-type="genus" reg="Barleeia">Barleeia</tp:taxon-name-part><tp:taxon-name-part taxon-name-part-type="species" reg="angustata">angustata</tp:taxon-name-part></tp:taxon-name></italic> (Pilsbry, 1901), but the aperture is open.</p></tp:treatment-sec><tp:treatment-sec sec-type="Diagnosis"><title>Diagnosis</title><p>Shell minute (1.2±0.42 mm in width, 1.8±0.13 mm in length), conic to ovate-conic, dark brown, smooth or with weak axial microsculptures and rather solid, periphery weak convex to angled (Fig. <xref ref-type="fig" rid="F9734925">6</xref>). Whorls 4, suture prominent and deep. Protoconch dome-shaped, smooth, with a diameter of about 300 μm, some sediment attached to it, with several pits on the surface. Apical angle around 45°. Aperture oval with a simple peristome, the posterior of outer lip in contact with the body whorls. Operculum, not a canal; inner lip attaching to the previous whorl, but not contacted with outer lip, not umbilicate and anterior canal; outer lip thin, anterior prosocline.</p></tp:treatment-sec><tp:treatment-sec><!--Section generated to contain objects referenced in tp:taxon-treatment.--><fig id="F9734925" position="float" orientation="portrait"><object-id xmlns:xlink="http://www.w3.org/1999/xlink" content-type="arpha" xlink:type="simple">51EA6F14-EF1B-5C4B-BF27-0A79837D3BCA</object-id><object-id xmlns:xlink="http://www.w3.org/1999/xlink" content-type="doi" xlink:type="simple">10.3897/BDJ.11.e105444.figure6</object-id><label>Figure 6.</label><caption><p><italic><tp:taxon-name><tp:taxon-name-part taxon-name-part-type="genus" reg="Barleeia">Barleeia</tp:taxon-name-part></tp:taxon-name></italic> sp.</p></caption><graphic xmlns:xlink="http://www.w3.org/1999/xlink" xlink:href="bdj-11-e105444-g006.jpg" position="float" id="oo_863719.jpg" orientation="portrait" xlink:type="simple"><uri content-type="original_file" xlink:type="simple">https://binary.pensoft.net/fig/863719</uri></graphic></fig></tp:treatment-sec></tp:taxon-treatment>
