# Supplementary material for: Checklist of the micromolluscs in the intertidal zone of the Yellow Sea and Bohai Sea, China
Source: Biodivers Data J. 2023 Jul 7;11:e105444. doi: 10.3897/BDJ.11.e105444 (PMC10848653; doi:10.3897/BDJ.11.e105444)
Supplement: XML Treatment for Iravadia elegantula [file BDJ.11.e105444-treatment6.xml]

<!DOCTYPE tp:taxon-treatment
  PUBLIC "-//TaxonX//DTD Taxonomic Treatment Publishing DTD v0 20100105//EN" "tax-treatment-NSO.dtd">
<tp:taxon-treatment xmlns:tp="http://www.plazi.org/taxpub"><tp:treatment-meta><mixed-citation publication-type="journal"><person-group><name><surname>Qi</surname><given-names>Lu</given-names></name><name><surname>Xu</surname><given-names>Biyang</given-names></name><name><surname>Kong</surname><given-names>Lingfeng</given-names></name><name><surname>Li</surname><given-names>Qi</given-names></name></person-group><article-title>Checklist of the micromolluscs in the intertidal zone of the Yellow Sea and Bohai Sea, China</article-title><source>Biodivers Data J</source><day>07</day><month>07</month><year>2023</year><volume>11</volume><pub-id pub-id-type="doi">10.3897/BDJ.11.e105444</pub-id></mixed-citation></tp:treatment-meta><tp:nomenclature><tp:taxon-name>
              <object-id xmlns:xlink="http://www.w3.org/1999/xlink" content-type="arpha" xlink:type="simple">B7E41BEF-EC37-5BE9-BEDB-3230469A77DF</object-id>
              <tp:taxon-name-part taxon-name-part-type="genus">Iravadia</tp:taxon-name-part>
              <tp:taxon-name-part taxon-name-part-type="species">elegantula</tp:taxon-name-part>
            </tp:taxon-name><tp:taxon-authority>A. Adams, 1861</tp:taxon-authority></tp:nomenclature><tp:treatment-sec sec-type="Native status"><title>Native status</title><p>Brackish water, on muddy flats and under rocks in estuary at river mouth.</p></tp:treatment-sec><tp:treatment-sec sec-type="Distribution"><title>Distribution</title><p>Korea, China, Japan.</p></tp:treatment-sec><tp:treatment-sec sec-type="Notes"><title>Notes</title><p>The <italic><tp:taxon-name><tp:taxon-name-part taxon-name-part-type="genus" reg="Iravadia">Iravadia</tp:taxon-name-part></tp:taxon-name></italic> includes the subgenera <italic><tp:taxon-name><tp:taxon-name-part taxon-name-part-type="genus" reg="Fluviocingula">Fluviocingula</tp:taxon-name-part></tp:taxon-name></italic> Kuroda &amp; Habe, 1954, <italic><tp:taxon-name><tp:taxon-name-part taxon-name-part-type="genus" reg="Pseudomerelina">Pseudomerelina</tp:taxon-name-part></tp:taxon-name></italic> Ponder, 1984 and <italic><tp:taxon-name><tp:taxon-name-part taxon-name-part-type="genus" reg="Pseudonoba">Pseudonoba</tp:taxon-name-part></tp:taxon-name></italic> O. Boettger, 1902. The original description from the species <italic><tp:taxon-name><tp:taxon-name-part taxon-name-part-type="genus" reg="Onoba">Onoba</tp:taxon-name-part><tp:taxon-name-part taxon-name-part-type="species" reg="elegantula">elegantula</tp:taxon-name-part></tp:taxon-name></italic> A. Adams, 1861. At present, the <italic><tp:taxon-name><tp:taxon-name-part taxon-name-part-type="genus" reg="Iravadia">Iravadia</tp:taxon-name-part><tp:taxon-name-part taxon-name-part-type="species" reg="elegantula">elegantula</tp:taxon-name-part></tp:taxon-name></italic> (A. Adams, 1861) has been accepted as <italic><tp:taxon-name><tp:taxon-name-part taxon-name-part-type="genus" reg="Fluviocingula">Fluviocingula</tp:taxon-name-part><tp:taxon-name-part taxon-name-part-type="species" reg="elegantula">elegantula</tp:taxon-name-part></tp:taxon-name></italic> (A. Adams, 1861).</p></tp:treatment-sec><tp:treatment-sec sec-type="Diagnosis"><title>Diagnosis</title><p>Shell minute (3.0±0.22 mm in length, 1.6±0.14 mm in width), elongate conical, stout (Fig. <xref ref-type="fig" rid="F9734929">7</xref>). Whorls 5, inflated, with deeply impressed suture. Whorls increasing gradually in size. Surface of shell glossy dark brown at apical and yellowish-brown at abapical part, sculptured with many fine spiral lirae and fine growth lines. Periphery of body whorl rounded, base of whorl gradually curved. Protoconch is small, depressed dome-shape. Aperture oval and weakly angled both up and down, peristome somewhat thickened and broad down region, outer lip rounded. Umbilicus narrow and very shallow.</p></tp:treatment-sec><tp:treatment-sec><!--Section generated to contain objects referenced in tp:taxon-treatment.--><fig id="F9734929" position="float" orientation="portrait"><object-id xmlns:xlink="http://www.w3.org/1999/xlink" content-type="arpha" xlink:type="simple">52E8B16B-FA58-5A21-91A5-BF690BAA688C</object-id><object-id xmlns:xlink="http://www.w3.org/1999/xlink" content-type="doi" xlink:type="simple">10.3897/BDJ.11.e105444.figure7</object-id><label>Figure 7.</label><caption><p><tp:taxon-name><tp:taxon-name-part taxon-name-part-type="genus" reg="Iravadia">Iravadia</tp:taxon-name-part> (<tp:taxon-name-part taxon-name-part-type="subgenus" reg="Fluviocingula">Fluviocingula</tp:taxon-name-part>) <tp:taxon-name-part taxon-name-part-type="species" reg="elegantula">elegantula</tp:taxon-name-part></tp:taxon-name> A. Adams, 1861.</p></caption><graphic xmlns:xlink="http://www.w3.org/1999/xlink" xlink:href="bdj-11-e105444-g007.jpg" position="float" id="oo_840821.jpg" orientation="portrait" xlink:type="simple"><uri content-type="original_file" xlink:type="simple">https://binary.pensoft.net/fig/840821</uri></graphic></fig></tp:treatment-sec></tp:taxon-treatment>
