# Supplementary material for: Checklist of the micromolluscs in the intertidal zone of the Yellow Sea and Bohai Sea, China
Source: Biodivers Data J. 2023 Jul 7;11:e105444. doi: 10.3897/BDJ.11.e105444 (PMC10848653; doi:10.3897/BDJ.11.e105444)
Supplement: XML Treatment for Stenothyra glabra [file BDJ.11.e105444-treatment7.xml]

<!DOCTYPE tp:taxon-treatment
  PUBLIC "-//TaxonX//DTD Taxonomic Treatment Publishing DTD v0 20100105//EN" "tax-treatment-NSO.dtd">
<tp:taxon-treatment xmlns:tp="http://www.plazi.org/taxpub"><tp:treatment-meta><mixed-citation publication-type="journal"><person-group><name><surname>Qi</surname><given-names>Lu</given-names></name><name><surname>Xu</surname><given-names>Biyang</given-names></name><name><surname>Kong</surname><given-names>Lingfeng</given-names></name><name><surname>Li</surname><given-names>Qi</given-names></name></person-group><article-title>Checklist of the micromolluscs in the intertidal zone of the Yellow Sea and Bohai Sea, China</article-title><source>Biodivers Data J</source><day>07</day><month>07</month><year>2023</year><volume>11</volume><pub-id pub-id-type="doi">10.3897/BDJ.11.e105444</pub-id></mixed-citation></tp:treatment-meta><tp:nomenclature><tp:taxon-name>
              <object-id xmlns:xlink="http://www.w3.org/1999/xlink" content-type="arpha" xlink:type="simple">C33ADBFA-E72F-52F4-9B3D-DF60360F7946</object-id>
              <tp:taxon-name-part taxon-name-part-type="genus">Stenothyra</tp:taxon-name-part>
              <tp:taxon-name-part taxon-name-part-type="species">glabra</tp:taxon-name-part>
            </tp:taxon-name><tp:taxon-authority>A. Adams, 1861</tp:taxon-authority></tp:nomenclature><tp:treatment-sec sec-type="Native status"><title>Native status</title><p>Inhabiting the surface of mud flats or attaching to the under surface of floating leaves in freshwater estuaries.</p></tp:treatment-sec><tp:treatment-sec sec-type="Distribution"><title>Distribution</title><p>Yellow Sea and Bohai Sea of China, Korea and Japan.</p></tp:treatment-sec><tp:treatment-sec sec-type="Notes"><title>Notes</title><p>The type locality of <italic><tp:taxon-name><tp:taxon-name-part taxon-name-part-type="genus" reg="Stenothyra">Stenothyra</tp:taxon-name-part><tp:taxon-name-part taxon-name-part-type="species" reg="glabra">glabra</tp:taxon-name-part></tp:taxon-name></italic> A. Adams, 1861 is “estuary of the Pei-ho, North China”, which is on the coast of the Bohai Sea. One of the localities in this study, Yellow River Estuary, is adjacent to the type locality. Moreover, the shells exhibit remarkable similarity in terms of size, shape, and microsculpture when compared to the descriptions provided by <xref ref-type="bibr" rid="B9713074">Adams (1861)</xref>, <xref ref-type="bibr" rid="B9734823">Yen (1939)</xref>, <xref ref-type="bibr" rid="B9734854">Yen (1942)</xref>, and <xref ref-type="bibr" rid="B9734435">Kantor and Sysoev (2006)</xref>, although the available photograph of the holotype is lacking (<xref ref-type="bibr" rid="B9713085">Agatsuma et al. 2005</xref>). We believe that specimens collected in this study belong to common species from the coasts of the Yellow Sea and Bohai Sea in China and are conspecific with the type material.</p></tp:treatment-sec><tp:treatment-sec sec-type="Diagnosis"><title>Diagnosis</title><p>Shell minute (2.1±0.14 mm in length, 1.5±0.07 mm in width), ovate-conic, rather thick, dorso-ventrically compressed, with rounded to angled inflation of last whorl (Fig. <xref ref-type="fig" rid="F9734935">8</xref>). Up to 5 whorls including protoconch, with less convex whorls and sutures moderately deep. Surface smooth, yellowish-brown, sculpture not dotted lines, but continuous spiral grooves. The aperture abruptly descending, contracted and near circular; peristome continuous, showing a weak triangular area above; outer lip round with marked grooves. Operculum ovate, yellowish, translucent, with very weak angulation aligning with posterior apex of aperture; exterior surface with central paucispiral nucleus close to the inner lip. Protoconch dome-shaped, smooth, 1-3/4-2 whorls; some pits in the first whorl.</p></tp:treatment-sec><tp:treatment-sec><!--Section generated to contain objects referenced in tp:taxon-treatment.--><fig id="F9734935" position="float" orientation="portrait"><object-id xmlns:xlink="http://www.w3.org/1999/xlink" content-type="arpha" xlink:type="simple">414EDAED-51EE-5D6E-BC46-6EF6130EF4FD</object-id><object-id xmlns:xlink="http://www.w3.org/1999/xlink" content-type="doi" xlink:type="simple">10.3897/BDJ.11.e105444.figure8</object-id><label>Figure 8.</label><caption><p><italic><tp:taxon-name><tp:taxon-name-part taxon-name-part-type="genus" reg="Stenothyra">Stenothyra</tp:taxon-name-part><tp:taxon-name-part taxon-name-part-type="species" reg="glabra">glabra</tp:taxon-name-part></tp:taxon-name></italic> A. Adams, 1861.</p></caption><graphic xmlns:xlink="http://www.w3.org/1999/xlink" xlink:href="bdj-11-e105444-g008.jpg" position="float" id="oo_840824.jpg" orientation="portrait" xlink:type="simple"><uri content-type="original_file" xlink:type="simple">https://binary.pensoft.net/fig/840824</uri></graphic></fig></tp:treatment-sec><ref-list><ref id="B9713074"><element-citation xmlns:xlink="http://www.w3.org/1999/xlink" publication-type="article" xlink:type="simple"><person-group person-group-type="author"><name name-style="western"><surname>Adams</surname><given-names>A.</given-names></name></person-group><year>1861</year><article-title>On some new genera and species of <tp:taxon-name><tp:taxon-name-part taxon-name-part-type="phylum">Mollusca</tp:taxon-name-part></tp:taxon-name> from the North of China and Japan</article-title><source>Annals and Magazine of Natural History</source><volume>8</volume><issue>3</issue><fpage>243</fpage></element-citation></ref><ref id="B9734823"><element-citation xmlns:xlink="http://www.w3.org/1999/xlink" publication-type="book" xlink:type="simple"><person-group person-group-type="author"><name name-style="western"><surname>Yen</surname><given-names>T. C.</given-names></name></person-group><year>1939</year><source>Die Chinesischen Land-und Süßwasser-Gastropoden des Natur-Museums Senckenberg</source><publisher-name>Abhandlungen der Senckenbergischen Naturforschenden Gesellschaft</publisher-name><publisher-loc>Frankfurt am Main, Germany</publisher-loc><size units="page">234</size></element-citation></ref><ref id="B9734854"><element-citation xmlns:xlink="http://www.w3.org/1999/xlink" publication-type="article" xlink:type="simple"><person-group person-group-type="author"><name name-style="western"><surname>Yen</surname><given-names>T. C.</given-names></name></person-group><year>1942</year><article-title>A review of Chinese gastropods in the British Museum</article-title><source>Journal of Molluscan Studies</source><volume>24</volume><issue>5-6</issue><fpage>170</fpage><lpage>289</lpage><pub-id pub-id-type="doi">10.1093/oxfordjournals.mollus.a064412</pub-id></element-citation></ref><ref id="B9734435"><element-citation xmlns:xlink="http://www.w3.org/1999/xlink" publication-type="book" xlink:type="simple"><person-group person-group-type="author"><name name-style="western"><surname>Kantor</surname><given-names>Y. I.</given-names></name><name name-style="western"><surname>Sysoev</surname><given-names>A.</given-names></name></person-group><year>2006</year><source>Marine and brackish-water <tp:taxon-name><tp:taxon-name-part taxon-name-part-type="class">Gastropoda</tp:taxon-name-part></tp:taxon-name> of Russia and adjacent countries: an illustrated catalogue</source><publisher-name>KMK Scientific Press Ltd</publisher-name><publisher-loc>Moscow, Russia</publisher-loc><size units="page">33</size></element-citation></ref><ref id="B9713085"><element-citation xmlns:xlink="http://www.w3.org/1999/xlink" publication-type="article" xlink:type="simple"><person-group person-group-type="author"><name name-style="western"><surname>Agatsuma</surname><given-names>Y.</given-names></name><name name-style="western"><surname>Kuwahara</surname><given-names>Y.</given-names></name><name name-style="western"><surname>Taniguchi</surname><given-names>K.</given-names></name></person-group><year>2005</year><article-title>Life cycle of <italic><tp:taxon-name><tp:taxon-name-part taxon-name-part-type="genus" reg="Dilophus">Dilophus</tp:taxon-name-part><tp:taxon-name-part taxon-name-part-type="species" reg="okamurae">okamurae</tp:taxon-name-part></tp:taxon-name></italic> (<tp:taxon-name><tp:taxon-name-part taxon-name-part-type="class">Phaeophyceae</tp:taxon-name-part></tp:taxon-name>) and its associated invertebrate fauna in Onagawa Bay, Japan</article-title><source>Fisheries Science</source><volume>71</volume><issue>5</issue><fpage>107</fpage><lpage>111</lpage><pub-id pub-id-type="doi">10.1111/j.1444-2906.2005.01070.x</pub-id></element-citation></ref></ref-list></tp:taxon-treatment>
