# Supplementary material for: Checklist of the micromolluscs in the intertidal zone of the Yellow Sea and Bohai Sea, China
Source: Biodivers Data J. 2023 Jul 7;11:e105444. doi: 10.3897/BDJ.11.e105444 (PMC10848653; doi:10.3897/BDJ.11.e105444)
Supplement: XML Treatment for Assiminea estuarina [file BDJ.11.e105444-treatment8.xml]

<!DOCTYPE tp:taxon-treatment
  PUBLIC "-//TaxonX//DTD Taxonomic Treatment Publishing DTD v0 20100105//EN" "tax-treatment-NSO.dtd">
<tp:taxon-treatment xmlns:tp="http://www.plazi.org/taxpub"><tp:treatment-meta><mixed-citation publication-type="journal"><person-group><name><surname>Qi</surname><given-names>Lu</given-names></name><name><surname>Xu</surname><given-names>Biyang</given-names></name><name><surname>Kong</surname><given-names>Lingfeng</given-names></name><name><surname>Li</surname><given-names>Qi</given-names></name></person-group><article-title>Checklist of the micromolluscs in the intertidal zone of the Yellow Sea and Bohai Sea, China</article-title><source>Biodivers Data J</source><day>07</day><month>07</month><year>2023</year><volume>11</volume><pub-id pub-id-type="doi">10.3897/BDJ.11.e105444</pub-id></mixed-citation></tp:treatment-meta><tp:nomenclature><tp:taxon-name>
              <object-id xmlns:xlink="http://www.w3.org/1999/xlink" content-type="arpha" xlink:type="simple">8B588383-D075-5925-9124-91DCB8A8FE8D</object-id>
              <tp:taxon-name-part taxon-name-part-type="genus">Assiminea</tp:taxon-name-part>
              <tp:taxon-name-part taxon-name-part-type="species">estuarina</tp:taxon-name-part>
            </tp:taxon-name><tp:taxon-authority>Habe, 1946</tp:taxon-authority></tp:nomenclature><tp:treatment-sec sec-type="Native status"><title>Native status</title><p>Lives on mud bottoms in brackish water areas of estuaries.</p></tp:treatment-sec><tp:treatment-sec sec-type="Distribution"><title>Distribution</title><p>China, Japan.</p></tp:treatment-sec><tp:treatment-sec sec-type="Notes"><title>Notes</title><p>The genus <italic><tp:taxon-name><tp:taxon-name-part taxon-name-part-type="genus" reg="Assiminea">Assiminea</tp:taxon-name-part></tp:taxon-name></italic> H. &amp; A. Adams, 1865 is cosmopolitan, but most of them are from the Indo-pacific Region. <italic><tp:taxon-name><tp:taxon-name-part taxon-name-part-type="genus" reg="Assiminea">A.</tp:taxon-name-part><tp:taxon-name-part taxon-name-part-type="species" reg="estuarina">estuarina</tp:taxon-name-part></tp:taxon-name></italic> is rarely found in China. The shell of this species is similar to <italic><tp:taxon-name><tp:taxon-name-part taxon-name-part-type="genus" reg="Assiminea">A.</tp:taxon-name-part><tp:taxon-name-part taxon-name-part-type="species" reg="hiradoensis">hiradoensis</tp:taxon-name-part></tp:taxon-name></italic> Habe, 1942, but there are some differences between them. Each whorl of <italic><tp:taxon-name><tp:taxon-name-part taxon-name-part-type="genus" reg="Assiminea">A.</tp:taxon-name-part><tp:taxon-name-part taxon-name-part-type="species" reg="estuarina">estuarina</tp:taxon-name-part></tp:taxon-name></italic> is more convex than <italic><tp:taxon-name><tp:taxon-name-part taxon-name-part-type="genus" reg="Assiminea">A.</tp:taxon-name-part><tp:taxon-name-part taxon-name-part-type="species" reg="hiradoensis">hiradoensis</tp:taxon-name-part></tp:taxon-name></italic>. The height of the spire of <italic><tp:taxon-name><tp:taxon-name-part taxon-name-part-type="genus" reg="Assiminea">A.</tp:taxon-name-part><tp:taxon-name-part taxon-name-part-type="species" reg="hiradoensis">hiradoensis</tp:taxon-name-part></tp:taxon-name></italic> is higher.</p></tp:treatment-sec><tp:treatment-sec sec-type="Diagnosis"><title>Diagnosis</title><p>Shell minute (2.2±0.36 mm in length, 1.5±0.08 mm in width), globose-conic, solid (Fig. <xref ref-type="fig" rid="F9735638">9</xref>). Whorls 5, spire low, each whorl weakly convex in spire, body whorl large and more convex, with impressed suture. Surface smooth, with many fine axial growth threads, yellowish, with 2 brown bands on body whorl. Aperture large, simple, ovate, columellar lip of aperture pale brown, but inner lip dark purplish-brown. Early whorls of teleoconch without spiral ribs.</p></tp:treatment-sec><tp:treatment-sec><!--Section generated to contain objects referenced in tp:taxon-treatment.--><fig id="F9735638" position="float" orientation="portrait"><object-id xmlns:xlink="http://www.w3.org/1999/xlink" content-type="arpha" xlink:type="simple">BF0DE22C-EAE9-5BCF-841B-3BF1A0AEA7D1</object-id><object-id xmlns:xlink="http://www.w3.org/1999/xlink" content-type="doi" xlink:type="simple">10.3897/BDJ.11.e105444.figure9</object-id><label>Figure 9.</label><caption><p><italic><tp:taxon-name><tp:taxon-name-part taxon-name-part-type="genus" reg="Assiminea">Assiminea</tp:taxon-name-part><tp:taxon-name-part taxon-name-part-type="species" reg="estuarina">estuarina</tp:taxon-name-part></tp:taxon-name></italic> Habe, 1946.</p></caption><graphic xmlns:xlink="http://www.w3.org/1999/xlink" xlink:href="bdj-11-e105444-g009.jpg" position="float" id="oo_863720.jpg" orientation="portrait" xlink:type="simple"><uri content-type="original_file" xlink:type="simple">https://binary.pensoft.net/fig/863720</uri></graphic></fig></tp:treatment-sec></tp:taxon-treatment>
