# Supplementary material for: Checklist of the micromolluscs in the intertidal zone of the Yellow Sea and Bohai Sea, China
Source: Biodivers Data J. 2023 Jul 7;11:e105444. doi: 10.3897/BDJ.11.e105444 (PMC10848653; doi:10.3897/BDJ.11.e105444)
Supplement: XML Treatment for Alvania concinna [file BDJ.11.e105444-treatment9.xml]

<!DOCTYPE tp:taxon-treatment
  PUBLIC "-//TaxonX//DTD Taxonomic Treatment Publishing DTD v0 20100105//EN" "tax-treatment-NSO.dtd">
<tp:taxon-treatment xmlns:tp="http://www.plazi.org/taxpub"><tp:treatment-meta><mixed-citation publication-type="journal"><person-group><name><surname>Qi</surname><given-names>Lu</given-names></name><name><surname>Xu</surname><given-names>Biyang</given-names></name><name><surname>Kong</surname><given-names>Lingfeng</given-names></name><name><surname>Li</surname><given-names>Qi</given-names></name></person-group><article-title>Checklist of the micromolluscs in the intertidal zone of the Yellow Sea and Bohai Sea, China</article-title><source>Biodivers Data J</source><day>07</day><month>07</month><year>2023</year><volume>11</volume><pub-id pub-id-type="doi">10.3897/BDJ.11.e105444</pub-id></mixed-citation></tp:treatment-meta><tp:nomenclature><tp:taxon-name>
              <object-id xmlns:xlink="http://www.w3.org/1999/xlink" content-type="arpha" xlink:type="simple">469B64F9-9A91-5F3F-99AC-FFA2D9DF2147</object-id>
              <tp:taxon-name-part taxon-name-part-type="genus">Alvania</tp:taxon-name-part>
              <tp:taxon-name-part taxon-name-part-type="species">concinna</tp:taxon-name-part>
            </tp:taxon-name><tp:taxon-authority>A. Adams, 1861</tp:taxon-authority></tp:nomenclature><tp:treatment-sec sec-type="Native status"><title>Native status</title><p>Lives in intertidal areas in sheltered bays on seaweed.</p></tp:treatment-sec><tp:treatment-sec sec-type="Distribution"><title>Distribution</title><p>China, Japan and Korea.</p></tp:treatment-sec><tp:treatment-sec sec-type="Notes"><title>Notes</title><p>The trait of the genus <italic><tp:taxon-name><tp:taxon-name-part taxon-name-part-type="genus" reg="Alvania">Alvania</tp:taxon-name-part></tp:taxon-name></italic> Risso, 1826 is that the teleoconch is ovate-conic to elongate-conic, with clathrate sculpture or spiral sculpture (<xref ref-type="bibr" rid="B9713043">Adams 1850</xref>). The changes of morphological characteristics and surface colour are relatively large, the synonym <italic><tp:taxon-name><tp:taxon-name-part taxon-name-part-type="genus" reg="Hydrobia">Hydrobia</tp:taxon-name-part><tp:taxon-name-part taxon-name-part-type="species" reg="plicosa">plicosa</tp:taxon-name-part></tp:taxon-name></italic> E. A. Smith, 1875 is a northern form of this species (<xref ref-type="bibr" rid="B9734723">Okutani 2017</xref>).</p></tp:treatment-sec><tp:treatment-sec sec-type="Diagnosis"><title>Diagnosis</title><p>Shell minute (4.5±0.41 mm in length, 2.4±0.11 mm in width), elongate conical (Fig. <xref ref-type="fig" rid="F9734939">10</xref>). Whorls about 6, slightly convex, with elevated spire, deeply sutured. Shell surface reddish-brown, sculptured with many spiral ribs and strong axial ribs; axials tend to weaken on body whorls in populations in temperate waters. Aperture simple, ovate, outer lip thin, without varix, the upper part of outer lip slightly angular. Apex generally not strongly tilted in species with paucispiral protoconch. No umbilicus.</p></tp:treatment-sec><tp:treatment-sec><!--Section generated to contain objects referenced in tp:taxon-treatment.--><fig id="F9734939" position="float" orientation="portrait"><object-id xmlns:xlink="http://www.w3.org/1999/xlink" content-type="arpha" xlink:type="simple">B91DAEBA-687A-57B0-86D2-15D6557B1E2E</object-id><object-id xmlns:xlink="http://www.w3.org/1999/xlink" content-type="doi" xlink:type="simple">10.3897/BDJ.11.e105444.figure10</object-id><label>Figure 10.</label><caption><p><italic><tp:taxon-name><tp:taxon-name-part taxon-name-part-type="genus" reg="Alvania">Alvania</tp:taxon-name-part><tp:taxon-name-part taxon-name-part-type="species" reg="concinna">concinna</tp:taxon-name-part></tp:taxon-name></italic> A. Adams, 1861.</p></caption><graphic xmlns:xlink="http://www.w3.org/1999/xlink" xlink:href="bdj-11-e105444-g010.jpg" position="float" id="oo_840839.jpg" orientation="portrait" xlink:type="simple"><uri content-type="original_file" xlink:type="simple">https://binary.pensoft.net/fig/840839</uri></graphic></fig></tp:treatment-sec><ref-list><ref id="B9713043"><element-citation xmlns:xlink="http://www.w3.org/1999/xlink" publication-type="chapter" xlink:type="simple"><person-group person-group-type="author"><name name-style="western"><surname>Adams</surname><given-names>A.</given-names></name></person-group><year>1850</year><chapter-title>Monograph of the family Bullidae Privately</chapter-title><person-group person-group-type="editor"><name name-style="western"><surname>Sowerby</surname><given-names>GB</given-names></name></person-group><source>Thesaurus conchyliorum, or monographs of genera of shells</source><publisher-name>Privately published</publisher-name><publisher-loc>London, England</publisher-loc><size units="page">553-608</size></element-citation></ref><ref id="B9734723"><element-citation xmlns:xlink="http://www.w3.org/1999/xlink" publication-type="book" xlink:type="simple"><person-group person-group-type="author"><name name-style="western"><surname>Okutani</surname><given-names>T</given-names></name></person-group><year>2017</year><source>Marine mollusks in Japan</source><publisher-name>Tokai University Press</publisher-name><publisher-loc>Tokyo, Japan</publisher-loc><size units="page">771</size></element-citation></ref></ref-list></tp:taxon-treatment>
