# Supplementary material for: Checklist of the micromolluscs in the intertidal zone of the Yellow Sea and Bohai Sea, China
Source: Biodivers Data J. 2023 Jul 7;11:e105444. doi: 10.3897/BDJ.11.e105444 (PMC10848653; doi:10.3897/BDJ.11.e105444)
Supplement: XML Treatment for Pseudoliotia pulchella [file BDJ.11.e105444-treatment10.xml]

<!DOCTYPE tp:taxon-treatment
  PUBLIC "-//TaxonX//DTD Taxonomic Treatment Publishing DTD v0 20100105//EN" "tax-treatment-NSO.dtd">
<tp:taxon-treatment xmlns:tp="http://www.plazi.org/taxpub"><tp:treatment-meta><mixed-citation publication-type="journal"><person-group><name><surname>Qi</surname><given-names>Lu</given-names></name><name><surname>Xu</surname><given-names>Biyang</given-names></name><name><surname>Kong</surname><given-names>Lingfeng</given-names></name><name><surname>Li</surname><given-names>Qi</given-names></name></person-group><article-title>Checklist of the micromolluscs in the intertidal zone of the Yellow Sea and Bohai Sea, China</article-title><source>Biodivers Data J</source><day>07</day><month>07</month><year>2023</year><volume>11</volume><pub-id pub-id-type="doi">10.3897/BDJ.11.e105444</pub-id></mixed-citation></tp:treatment-meta><tp:nomenclature><tp:taxon-name>
              <object-id xmlns:xlink="http://www.w3.org/1999/xlink" content-type="arpha" xlink:type="simple">6926DD7D-168C-5CDC-95D1-512CACAA70B2</object-id>
              <tp:taxon-name-part taxon-name-part-type="genus">Pseudoliotia</tp:taxon-name-part>
              <tp:taxon-name-part taxon-name-part-type="species">pulchella</tp:taxon-name-part>
            </tp:taxon-name><tp:taxon-authority>Dunker, 1860</tp:taxon-authority></tp:nomenclature><tp:treatment-sec sec-type="Native status"><title>Native status</title><p>Under rocks on sandy gravel bottoms in intertidal zones in sheltered areas.</p></tp:treatment-sec><tp:treatment-sec sec-type="Distribution"><title>Distribution</title><p>China, Japan.</p></tp:treatment-sec><tp:treatment-sec sec-type="Notes"><title>Notes</title><p><italic><tp:taxon-name><tp:taxon-name-part taxon-name-part-type="genus" reg="Pseudoliotia">Pseudoliotia</tp:taxon-name-part></tp:taxon-name></italic> Tate, 1898 is characterised by a depressed conical shell with strong axial and spiral ribs on its surface. <italic><tp:taxon-name><tp:taxon-name-part taxon-name-part-type="genus" reg="Pseudoliotia">P.</tp:taxon-name-part><tp:taxon-name-part taxon-name-part-type="species" reg="pulchella">pulchella</tp:taxon-name-part></tp:taxon-name></italic> is similar to <italic><tp:taxon-name><tp:taxon-name-part taxon-name-part-type="genus" reg="Pseudoliotia">P.</tp:taxon-name-part><tp:taxon-name-part taxon-name-part-type="species" reg="astericus">astericus</tp:taxon-name-part></tp:taxon-name></italic>, but much larger, lower in shell height and with relatively weak axial ribs.</p></tp:treatment-sec><tp:treatment-sec sec-type="Diagnosis"><title>Diagnosis</title><p>Shell minute (1.3±0.19 mm in length, 3.1±0.16 mm in width), depressed conical, round pie, solid (Fig. <xref ref-type="fig" rid="F9734941">11</xref>). Whorls about 5, spire very low, body whorl large, the spiral layers are almost in the same plane, whorl periphery appears markedly truncate with a deep concave sulcus between the two peripheral keels. Suture distinct, grooved. Surface sculptured with thick spiral cords and many strong axial ribs, white or covered with yellow crust, thin sculpture lines on the sides of the whorl. Protoconch smooth. Aperture thickened, ovate, declining. Umbilicus deep.</p></tp:treatment-sec><tp:treatment-sec><!--Section generated to contain objects referenced in tp:taxon-treatment.--><fig id="F9734941" position="float" orientation="portrait"><object-id xmlns:xlink="http://www.w3.org/1999/xlink" content-type="arpha" xlink:type="simple">6EBCFF45-766F-5355-887B-3F7B242445D5</object-id><object-id xmlns:xlink="http://www.w3.org/1999/xlink" content-type="doi" xlink:type="simple">10.3897/BDJ.11.e105444.figure11</object-id><label>Figure 11.</label><caption><p><italic><tp:taxon-name><tp:taxon-name-part taxon-name-part-type="genus" reg="Pseudoliotia">Pseudoliotia</tp:taxon-name-part><tp:taxon-name-part taxon-name-part-type="species" reg="pulchella">pulchella</tp:taxon-name-part></tp:taxon-name></italic> (Dunker, 1860).</p></caption><graphic xmlns:xlink="http://www.w3.org/1999/xlink" xlink:href="bdj-11-e105444-g011.jpg" position="float" id="oo_840841.jpg" orientation="portrait" xlink:type="simple"><uri content-type="original_file" xlink:type="simple">https://binary.pensoft.net/fig/840841</uri></graphic></fig></tp:treatment-sec></tp:taxon-treatment>
