# Supplementary material for: Checklist of the micromolluscs in the intertidal zone of the Yellow Sea and Bohai Sea, China
Source: Biodivers Data J. 2023 Jul 7;11:e105444. doi: 10.3897/BDJ.11.e105444 (PMC10848653; doi:10.3897/BDJ.11.e105444)
Supplement: XML Treatment for Peasiella habei [file BDJ.11.e105444-treatment11.xml]

<!DOCTYPE tp:taxon-treatment
  PUBLIC "-//TaxonX//DTD Taxonomic Treatment Publishing DTD v0 20100105//EN" "tax-treatment-NSO.dtd">
<tp:taxon-treatment xmlns:tp="http://www.plazi.org/taxpub"><tp:treatment-meta><mixed-citation publication-type="journal"><person-group><name><surname>Qi</surname><given-names>Lu</given-names></name><name><surname>Xu</surname><given-names>Biyang</given-names></name><name><surname>Kong</surname><given-names>Lingfeng</given-names></name><name><surname>Li</surname><given-names>Qi</given-names></name></person-group><article-title>Checklist of the micromolluscs in the intertidal zone of the Yellow Sea and Bohai Sea, China</article-title><source>Biodivers Data J</source><day>07</day><month>07</month><year>2023</year><volume>11</volume><pub-id pub-id-type="doi">10.3897/BDJ.11.e105444</pub-id></mixed-citation></tp:treatment-meta><tp:nomenclature><tp:taxon-name>
              <object-id xmlns:xlink="http://www.w3.org/1999/xlink" content-type="arpha" xlink:type="simple">270BBA57-52C9-5B8F-B229-032F63C3C26F</object-id>
              <tp:taxon-name-part taxon-name-part-type="genus">Peasiella</tp:taxon-name-part>
              <tp:taxon-name-part taxon-name-part-type="species">habei</tp:taxon-name-part>
            </tp:taxon-name><tp:taxon-authority>D. Reid &amp; Mak,1998</tp:taxon-authority></tp:nomenclature><tp:treatment-sec sec-type="Native status"><title>Native status</title><p>The species is abundant in crevices and amongst barnacles in the middle and upper eulittoral zone, on sheltered and moderately exposed rocky shores; on exposed shores, it shows a preference for surfaces protected from wave action.</p></tp:treatment-sec><tp:treatment-sec sec-type="Distribution"><title>Distribution</title><p>China, Korea, Taiwan, Japan.</p></tp:treatment-sec><tp:treatment-sec sec-type="Notes"><title>Notes</title><p>This species is variable in conspicuous features of the shell including colour, spire profile and sculpture, but consistent characteristics are the row of dark spots above the periphery, which extend on to the pale peripheral keel, the darker and often black spire whorls and the prominent keel at the periphery.</p></tp:treatment-sec><tp:treatment-sec sec-type="Diagnosis"><title>Diagnosis</title><p>Shell minute (3.0±0.28 mm in length, 2.4±0.09 mm in width), depressed conical, thick, stout; outline domed (Fig. <xref ref-type="fig" rid="F9734943">12</xref>). Whorls 3, whorls almost flat-sided or rounded or slightly shouldered; body whorl large with sharply angulate periphery; teleoconch whorls usually smooth, with spiral microstriae. Base flat to slightly rounded, with about 4 spiral ribs. Dark brown with irregular white spots. Suture impressed; peripheral keel prominent, often a projecting flange, rarely slightly undulating. Umbilicus usually narrow; columella narrow, curved at base. Protoconch usually eroded. Aperture ovate, outer lip thin and bottom angular, inner lip slightly thick and the upper part not connected with outer lip.</p></tp:treatment-sec><tp:treatment-sec><!--Section generated to contain objects referenced in tp:taxon-treatment.--><fig id="F9734943" position="float" orientation="portrait"><object-id xmlns:xlink="http://www.w3.org/1999/xlink" content-type="arpha" xlink:type="simple">3E11F11E-82FF-5B41-9016-49EC042F196D</object-id><object-id xmlns:xlink="http://www.w3.org/1999/xlink" content-type="doi" xlink:type="simple">10.3897/BDJ.11.e105444.figure12</object-id><label>Figure 12.</label><caption><p><italic><tp:taxon-name><tp:taxon-name-part taxon-name-part-type="genus" reg="Peasiella">Peasiella</tp:taxon-name-part><tp:taxon-name-part taxon-name-part-type="species" reg="habei">habei</tp:taxon-name-part></tp:taxon-name></italic> D. Reid &amp; Mak,1998.</p></caption><graphic xmlns:xlink="http://www.w3.org/1999/xlink" xlink:href="bdj-11-e105444-g012.jpg" position="float" id="oo_840842.jpg" orientation="portrait" xlink:type="simple"><uri content-type="original_file" xlink:type="simple">https://binary.pensoft.net/fig/840842</uri></graphic></fig></tp:treatment-sec></tp:taxon-treatment>
