# Supplementary material for: Checklist of the micromolluscs in the intertidal zone of the Yellow Sea and Bohai Sea, China
Source: Biodivers Data J. 2023 Jul 7;11:e105444. doi: 10.3897/BDJ.11.e105444 (PMC10848653; doi:10.3897/BDJ.11.e105444)
Supplement: XML Treatment for Acteocina fusiformis [file BDJ.11.e105444-treatment12.xml]

<!DOCTYPE tp:taxon-treatment
  PUBLIC "-//TaxonX//DTD Taxonomic Treatment Publishing DTD v0 20100105//EN" "tax-treatment-NSO.dtd">
<tp:taxon-treatment xmlns:tp="http://www.plazi.org/taxpub"><tp:treatment-meta><mixed-citation publication-type="journal"><person-group><name><surname>Qi</surname><given-names>Lu</given-names></name><name><surname>Xu</surname><given-names>Biyang</given-names></name><name><surname>Kong</surname><given-names>Lingfeng</given-names></name><name><surname>Li</surname><given-names>Qi</given-names></name></person-group><article-title>Checklist of the micromolluscs in the intertidal zone of the Yellow Sea and Bohai Sea, China</article-title><source>Biodivers Data J</source><day>07</day><month>07</month><year>2023</year><volume>11</volume><pub-id pub-id-type="doi">10.3897/BDJ.11.e105444</pub-id></mixed-citation></tp:treatment-meta><tp:nomenclature><tp:taxon-name>
              <object-id xmlns:xlink="http://www.w3.org/1999/xlink" content-type="arpha" xlink:type="simple">47114F17-AC81-5C95-957F-ED39298C8BA0</object-id>
              <tp:taxon-name-part taxon-name-part-type="genus">Acteocina</tp:taxon-name-part>
              <tp:taxon-name-part taxon-name-part-type="species">fusiformis</tp:taxon-name-part>
            </tp:taxon-name><tp:taxon-authority>A. Adams, 1850</tp:taxon-authority></tp:nomenclature><tp:treatment-sec sec-type="Native status"><title>Native status</title><p>Found on sandy and mud bottoms in intertidal seagrass bed.</p></tp:treatment-sec><tp:treatment-sec sec-type="Distribution"><title>Distribution</title><p>Bohai Sea in China, Japan, South African.</p></tp:treatment-sec><tp:treatment-sec sec-type="Notes"><title>Notes</title><p>Shell cylindrical or fusiform, spire conspicuous, apex papillated, suture channelled, columella callous, with a single fold in the genus <italic><tp:taxon-name><tp:taxon-name-part taxon-name-part-type="genus" reg="Acteocina">Acteocina</tp:taxon-name-part></tp:taxon-name></italic> Gray, 1847 (<xref ref-type="bibr" rid="B9713043">Adams 1850</xref>). The division of the genus <italic><tp:taxon-name><tp:taxon-name-part taxon-name-part-type="genus" reg="Acteocina">Acteocina</tp:taxon-name-part></tp:taxon-name></italic> is problematic in systematics. <xref ref-type="bibr" rid="B9734723">Okutani (2017)</xref> divided it into the family <tp:taxon-name><tp:taxon-name-part taxon-name-part-type="family">Cylichnidae</tp:taxon-name-part></tp:taxon-name>, but it was divided into <tp:taxon-name><tp:taxon-name-part taxon-name-part-type="family">Tornatinidae</tp:taxon-name-part></tp:taxon-name> in WoRMS.</p></tp:treatment-sec><tp:treatment-sec sec-type="Diagnosis"><title>Diagnosis</title><p>Shell minute (2.5±0.15 mm in length, 0.9±0.08 mm in width), cylindrical to fusiform, thick, solid, with fine and indistinct spiral grooves (Fig. <xref ref-type="fig" rid="F9734945">13</xref>). Surface white, smooth, slightly corroded. Whorls about 3, spire small, body whorl was slightly constricted on the upper part. Shoulder acutely angulated. Protoconch prominently projecting. Suture oblique. Columella stout, with a fold above.</p></tp:treatment-sec><tp:treatment-sec><!--Section generated to contain objects referenced in tp:taxon-treatment.--><fig id="F9734945" position="float" orientation="portrait"><object-id xmlns:xlink="http://www.w3.org/1999/xlink" content-type="arpha" xlink:type="simple">CF887AC0-E11D-5A25-BC37-83F46BD7E450</object-id><object-id xmlns:xlink="http://www.w3.org/1999/xlink" content-type="doi" xlink:type="simple">10.3897/BDJ.11.e105444.figure13</object-id><label>Figure 13.</label><caption><p><italic><tp:taxon-name><tp:taxon-name-part taxon-name-part-type="genus" reg="Acteocina">Acteocina</tp:taxon-name-part><tp:taxon-name-part taxon-name-part-type="species" reg="fusiformis">fusiformis</tp:taxon-name-part></tp:taxon-name></italic> A. Adams, 1850.</p></caption><graphic xmlns:xlink="http://www.w3.org/1999/xlink" xlink:href="bdj-11-e105444-g013.jpg" position="float" id="oo_840844.jpg" orientation="portrait" xlink:type="simple"><uri content-type="original_file" xlink:type="simple">https://binary.pensoft.net/fig/840844</uri></graphic></fig></tp:treatment-sec><ref-list><ref id="B9713043"><element-citation xmlns:xlink="http://www.w3.org/1999/xlink" publication-type="chapter" xlink:type="simple"><person-group person-group-type="author"><name name-style="western"><surname>Adams</surname><given-names>A.</given-names></name></person-group><year>1850</year><chapter-title>Monograph of the family Bullidae Privately</chapter-title><person-group person-group-type="editor"><name name-style="western"><surname>Sowerby</surname><given-names>GB</given-names></name></person-group><source>Thesaurus conchyliorum, or monographs of genera of shells</source><publisher-name>Privately published</publisher-name><publisher-loc>London, England</publisher-loc><size units="page">553-608</size></element-citation></ref><ref id="B9734723"><element-citation xmlns:xlink="http://www.w3.org/1999/xlink" publication-type="book" xlink:type="simple"><person-group person-group-type="author"><name name-style="western"><surname>Okutani</surname><given-names>T</given-names></name></person-group><year>2017</year><source>Marine mollusks in Japan</source><publisher-name>Tokai University Press</publisher-name><publisher-loc>Tokyo, Japan</publisher-loc><size units="page">771</size></element-citation></ref></ref-list></tp:taxon-treatment>
