# Supplementary material for: Checklist of the micromolluscs in the intertidal zone of the Yellow Sea and Bohai Sea, China
Source: Biodivers Data J. 2023 Jul 7;11:e105444. doi: 10.3897/BDJ.11.e105444 (PMC10848653; doi:10.3897/BDJ.11.e105444)
Supplement: XML Treatment for Pyrunculus tokyoensis [file BDJ.11.e105444-treatment13.xml]

<!DOCTYPE tp:taxon-treatment
  PUBLIC "-//TaxonX//DTD Taxonomic Treatment Publishing DTD v0 20100105//EN" "tax-treatment-NSO.dtd">
<tp:taxon-treatment xmlns:tp="http://www.plazi.org/taxpub"><tp:treatment-meta><mixed-citation publication-type="journal"><person-group><name><surname>Qi</surname><given-names>Lu</given-names></name><name><surname>Xu</surname><given-names>Biyang</given-names></name><name><surname>Kong</surname><given-names>Lingfeng</given-names></name><name><surname>Li</surname><given-names>Qi</given-names></name></person-group><article-title>Checklist of the micromolluscs in the intertidal zone of the Yellow Sea and Bohai Sea, China</article-title><source>Biodivers Data J</source><day>07</day><month>07</month><year>2023</year><volume>11</volume><pub-id pub-id-type="doi">10.3897/BDJ.11.e105444</pub-id></mixed-citation></tp:treatment-meta><tp:nomenclature><tp:taxon-name>
              <object-id xmlns:xlink="http://www.w3.org/1999/xlink" content-type="arpha" xlink:type="simple">D3B4522E-9CB4-5346-A4BE-F860BCC85B98</object-id>
              <tp:taxon-name-part taxon-name-part-type="genus">Pyrunculus</tp:taxon-name-part>
              <tp:taxon-name-part taxon-name-part-type="species">tokyoensis</tp:taxon-name-part>
            </tp:taxon-name><tp:taxon-authority>Habe, 1950</tp:taxon-authority></tp:nomenclature><tp:treatment-sec sec-type="Native status"><title>Native status</title><p>Found on sandy and mud bottoms in intertidal seagrass beds.</p></tp:treatment-sec><tp:treatment-sec sec-type="Distribution"><title>Distribution</title><p>China and Japan.</p></tp:treatment-sec><tp:treatment-sec sec-type="Notes"><title>Notes</title><p><italic><tp:taxon-name><tp:taxon-name-part taxon-name-part-type="genus" reg="Pyrunculus">P.</tp:taxon-name-part><tp:taxon-name-part taxon-name-part-type="species" reg="tokyoensis">tokyoensis</tp:taxon-name-part></tp:taxon-name></italic> is similar to <italic><tp:taxon-name><tp:taxon-name-part taxon-name-part-type="genus" reg="Pyrunculus">P.</tp:taxon-name-part><tp:taxon-name-part taxon-name-part-type="species" reg="phiala">phiala</tp:taxon-name-part></tp:taxon-name></italic>, but differs from <italic><tp:taxon-name><tp:taxon-name-part taxon-name-part-type="genus" reg="Pyrunculus">P.</tp:taxon-name-part><tp:taxon-name-part taxon-name-part-type="species" reg="phiala">phiala</tp:taxon-name-part></tp:taxon-name></italic> in having distinct spiral grooves overall.</p></tp:treatment-sec><tp:treatment-sec sec-type="Diagnosis"><title>Diagnosis</title><p>Shell minute (3.0±0.34 mm in length, 1.3±0.11 mm in width), pyriform, thin, white, polished (Fig. <xref ref-type="fig" rid="F9734947">14</xref>). Apex narrowly perforated with rounded margin. The upper end of the body spiral shrinking and the lower end expanding, covered with spiral grooves overall, axial grooves distinct on upper extremity. Columella with fold. Outer lip thin.</p></tp:treatment-sec><tp:treatment-sec><!--Section generated to contain objects referenced in tp:taxon-treatment.--><fig id="F9734947" position="float" orientation="portrait"><object-id xmlns:xlink="http://www.w3.org/1999/xlink" content-type="arpha" xlink:type="simple">859999E4-649C-5A2B-9F5A-9BD74FC50F22</object-id><object-id xmlns:xlink="http://www.w3.org/1999/xlink" content-type="doi" xlink:type="simple">10.3897/BDJ.11.e105444.figure14</object-id><label>Figure 14.</label><caption><p><italic><tp:taxon-name><tp:taxon-name-part taxon-name-part-type="genus" reg="Pyrunculus">Pyrunculus</tp:taxon-name-part><tp:taxon-name-part taxon-name-part-type="species" reg="tokyoensis">tokyoensis</tp:taxon-name-part></tp:taxon-name></italic> Habe, 1950.</p></caption><graphic xmlns:xlink="http://www.w3.org/1999/xlink" xlink:href="bdj-11-e105444-g014.jpg" position="float" id="oo_840846.jpg" orientation="portrait" xlink:type="simple"><uri content-type="original_file" xlink:type="simple">https://binary.pensoft.net/fig/840846</uri></graphic></fig></tp:treatment-sec></tp:taxon-treatment>
