# Supplementary material for: Checklist of the micromolluscs in the intertidal zone of the Yellow Sea and Bohai Sea, China
Source: Biodivers Data J. 2023 Jul 7;11:e105444. doi: 10.3897/BDJ.11.e105444 (PMC10848653; doi:10.3897/BDJ.11.e105444)
Supplement: XML Treatment for Brachystomia bipyramidata [file BDJ.11.e105444-treatment14.xml]

<!DOCTYPE tp:taxon-treatment
  PUBLIC "-//TaxonX//DTD Taxonomic Treatment Publishing DTD v0 20100105//EN" "tax-treatment-NSO.dtd">
<tp:taxon-treatment xmlns:tp="http://www.plazi.org/taxpub"><tp:treatment-meta><mixed-citation publication-type="journal"><person-group><name><surname>Qi</surname><given-names>Lu</given-names></name><name><surname>Xu</surname><given-names>Biyang</given-names></name><name><surname>Kong</surname><given-names>Lingfeng</given-names></name><name><surname>Li</surname><given-names>Qi</given-names></name></person-group><article-title>Checklist of the micromolluscs in the intertidal zone of the Yellow Sea and Bohai Sea, China</article-title><source>Biodivers Data J</source><day>07</day><month>07</month><year>2023</year><volume>11</volume><pub-id pub-id-type="doi">10.3897/BDJ.11.e105444</pub-id></mixed-citation></tp:treatment-meta><tp:nomenclature><tp:taxon-name>
              <object-id xmlns:xlink="http://www.w3.org/1999/xlink" content-type="arpha" xlink:type="simple">164791E4-10F8-54E5-A440-7A3D6ABA09CB</object-id>
              <tp:taxon-name-part taxon-name-part-type="genus">Brachystomia</tp:taxon-name-part>
              <tp:taxon-name-part taxon-name-part-type="species">bipyramidata</tp:taxon-name-part>
            </tp:taxon-name><tp:taxon-authority>Nomura, 1936</tp:taxon-authority></tp:nomenclature><tp:treatment-sec sec-type="Native status"><title>Native status</title><p>Sucking body fluid of <italic><tp:taxon-name><tp:taxon-name-part taxon-name-part-type="genus" reg="Crassostrea">Crassostrea</tp:taxon-name-part><tp:taxon-name-part taxon-name-part-type="species" reg="gigas">gigas</tp:taxon-name-part></tp:taxon-name></italic> on rocks in intertidal zones.</p></tp:treatment-sec><tp:treatment-sec sec-type="Distribution"><title>Distribution</title><p>North of China, Japan.</p></tp:treatment-sec><tp:treatment-sec sec-type="Notes"><title>Notes</title><p>The genus <italic><tp:taxon-name><tp:taxon-name-part taxon-name-part-type="genus" reg="Brachystomia">Brachystomia</tp:taxon-name-part></tp:taxon-name></italic> Monterosato, 1884 is very similar to <italic><tp:taxon-name><tp:taxon-name-part taxon-name-part-type="genus" reg="Odostomia">Odostomia</tp:taxon-name-part></tp:taxon-name></italic> spp. in shell characters, but differs in the protoconch turning down on the teleoconch apex, attaching to other molluscs when alive (<xref ref-type="bibr" rid="B9734723">Okutani 2017</xref>).</p></tp:treatment-sec><tp:treatment-sec sec-type="Diagnosis"><title>Diagnosis</title><p>Shell minute (3.2±0.27 mm in height, 1.5±0.34 mm in width), oval conical, moderately thick, translucently milky-white, solid (Fig. <xref ref-type="fig" rid="F9734949">15</xref>). Whorls about 5, each spiral slightly convex, the height of the body whorl is larger than spire. Surface covered with yellowish-brown periostracum. Suture distinct, grooved. Growth lines coarse and flexuous. Aperture ovate. Columella with a weak fold. Outer lip margin with a shallow posterior sinus.</p></tp:treatment-sec><tp:treatment-sec><!--Section generated to contain objects referenced in tp:taxon-treatment.--><fig id="F9734949" position="float" orientation="portrait"><object-id xmlns:xlink="http://www.w3.org/1999/xlink" content-type="arpha" xlink:type="simple">B2E57DA2-6103-5E31-987F-E9B858AF4984</object-id><object-id xmlns:xlink="http://www.w3.org/1999/xlink" content-type="doi" xlink:type="simple">10.3897/BDJ.11.e105444.figure15</object-id><label>Figure 15.</label><caption><p><italic><tp:taxon-name><tp:taxon-name-part taxon-name-part-type="genus" reg="Brachystomia">Brachystomia</tp:taxon-name-part><tp:taxon-name-part taxon-name-part-type="species" reg="bipyramidata">bipyramidata</tp:taxon-name-part></tp:taxon-name></italic> (Nomura, 1936).</p></caption><graphic xmlns:xlink="http://www.w3.org/1999/xlink" xlink:href="bdj-11-e105444-g015.jpg" position="float" id="oo_840853.jpg" orientation="portrait" xlink:type="simple"><uri content-type="original_file" xlink:type="simple">https://binary.pensoft.net/fig/840853</uri></graphic></fig></tp:treatment-sec><ref-list><ref id="B9734723"><element-citation xmlns:xlink="http://www.w3.org/1999/xlink" publication-type="book" xlink:type="simple"><person-group person-group-type="author"><name name-style="western"><surname>Okutani</surname><given-names>T</given-names></name></person-group><year>2017</year><source>Marine mollusks in Japan</source><publisher-name>Tokai University Press</publisher-name><publisher-loc>Tokyo, Japan</publisher-loc><size units="page">771</size></element-citation></ref></ref-list></tp:taxon-treatment>
