# Supplementary material for: Checklist of the micromolluscs in the intertidal zone of the Yellow Sea and Bohai Sea, China
Source: Biodivers Data J. 2023 Jul 7;11:e105444. doi: 10.3897/BDJ.11.e105444 (PMC10848653; doi:10.3897/BDJ.11.e105444)
Supplement: XML Treatment for Odostomia subangulata [file BDJ.11.e105444-treatment15.xml]

<!DOCTYPE tp:taxon-treatment
  PUBLIC "-//TaxonX//DTD Taxonomic Treatment Publishing DTD v0 20100105//EN" "tax-treatment-NSO.dtd">
<tp:taxon-treatment xmlns:tp="http://www.plazi.org/taxpub"><tp:treatment-meta><mixed-citation publication-type="journal"><person-group><name><surname>Qi</surname><given-names>Lu</given-names></name><name><surname>Xu</surname><given-names>Biyang</given-names></name><name><surname>Kong</surname><given-names>Lingfeng</given-names></name><name><surname>Li</surname><given-names>Qi</given-names></name></person-group><article-title>Checklist of the micromolluscs in the intertidal zone of the Yellow Sea and Bohai Sea, China</article-title><source>Biodivers Data J</source><day>07</day><month>07</month><year>2023</year><volume>11</volume><pub-id pub-id-type="doi">10.3897/BDJ.11.e105444</pub-id></mixed-citation></tp:treatment-meta><tp:nomenclature><tp:taxon-name>
              <object-id xmlns:xlink="http://www.w3.org/1999/xlink" content-type="arpha" xlink:type="simple">A45FC798-E5B6-5B07-8B7A-B0891EABDE8A</object-id>
              <tp:taxon-name-part taxon-name-part-type="genus">Odostomia</tp:taxon-name-part>
              <tp:taxon-name-part taxon-name-part-type="species">subangulata</tp:taxon-name-part>
            </tp:taxon-name><tp:taxon-authority>A. Adams, 1860</tp:taxon-authority></tp:nomenclature><tp:treatment-sec sec-type="Native status"><title>Native status</title><p>Sucking body fluid of <italic><tp:taxon-name><tp:taxon-name-part taxon-name-part-type="genus" reg="Crassostrea">Crassostrea</tp:taxon-name-part><tp:taxon-name-part taxon-name-part-type="species" reg="gigas">gigas</tp:taxon-name-part></tp:taxon-name></italic> on rocks in intertidal zones.</p></tp:treatment-sec><tp:treatment-sec sec-type="Distribution"><title>Distribution</title><p>North of China, Japan.</p></tp:treatment-sec><tp:treatment-sec sec-type="Notes"><title>Notes</title><p><italic><tp:taxon-name><tp:taxon-name-part taxon-name-part-type="genus" reg="Megastomia">Megastomia</tp:taxon-name-part><tp:taxon-name-part taxon-name-part-type="species" reg="tenera">tenera</tp:taxon-name-part></tp:taxon-name></italic> (A. Adams, 1860) very similar to <italic><tp:taxon-name><tp:taxon-name-part taxon-name-part-type="genus" reg="Odostomia">Odostomia</tp:taxon-name-part><tp:taxon-name-part taxon-name-part-type="species" reg="subangulata">subangulata</tp:taxon-name-part></tp:taxon-name></italic> A. Adams, 1860 in shell characters, but differs in having palatal ridges in the inner lip.</p></tp:treatment-sec><tp:treatment-sec sec-type="Diagnosis"><title>Diagnosis</title><p>Shell minute (5.0±0.12 mm in height, 2.3±0.03 mm in width), conical, milky-white, moderately thick, solid (Fig. <xref ref-type="fig" rid="F9734951">16</xref>). Whorls about 6, each whorl nearly flat-sided, shoulder of each whorl feebly angulate. Sutures distinct, grooved. Protoconch immersed in first teleoconch whorl, rotated right. Umbilicus narrowly opened. Aperture simple, long-ovate, columella with fold, outer lip thin, curved.</p></tp:treatment-sec><tp:treatment-sec><!--Section generated to contain objects referenced in tp:taxon-treatment.--><fig id="F9734951" position="float" orientation="portrait"><object-id xmlns:xlink="http://www.w3.org/1999/xlink" content-type="arpha" xlink:type="simple">41DC1E4B-B960-5BAC-9E29-876C2B9FE38B</object-id><object-id xmlns:xlink="http://www.w3.org/1999/xlink" content-type="doi" xlink:type="simple">10.3897/BDJ.11.e105444.figure16</object-id><label>Figure 16.</label><caption><p><italic><tp:taxon-name><tp:taxon-name-part taxon-name-part-type="genus" reg="Odostomia">Odostomia</tp:taxon-name-part><tp:taxon-name-part taxon-name-part-type="species" reg="subangulata">subangulata</tp:taxon-name-part></tp:taxon-name></italic> A. Adams, 1860.</p></caption><graphic xmlns:xlink="http://www.w3.org/1999/xlink" xlink:href="bdj-11-e105444-g016.jpg" position="float" id="oo_840869.jpg" orientation="portrait" xlink:type="simple"><uri content-type="original_file" xlink:type="simple">https://binary.pensoft.net/fig/840869</uri></graphic></fig></tp:treatment-sec></tp:taxon-treatment>
