# Supplementary material for: Checklist of the micromolluscs in the intertidal zone of the Yellow Sea and Bohai Sea, China
Source: Biodivers Data J. 2023 Jul 7;11:e105444. doi: 10.3897/BDJ.11.e105444 (PMC10848653; doi:10.3897/BDJ.11.e105444)
Supplement: XML Treatment for Turbonilla osyuensus [file BDJ.11.e105444-treatment16.xml]

<!DOCTYPE tp:taxon-treatment
  PUBLIC "-//TaxonX//DTD Taxonomic Treatment Publishing DTD v0 20100105//EN" "tax-treatment-NSO.dtd">
<tp:taxon-treatment xmlns:tp="http://www.plazi.org/taxpub"><tp:treatment-meta><mixed-citation publication-type="journal"><person-group><name><surname>Qi</surname><given-names>Lu</given-names></name><name><surname>Xu</surname><given-names>Biyang</given-names></name><name><surname>Kong</surname><given-names>Lingfeng</given-names></name><name><surname>Li</surname><given-names>Qi</given-names></name></person-group><article-title>Checklist of the micromolluscs in the intertidal zone of the Yellow Sea and Bohai Sea, China</article-title><source>Biodivers Data J</source><day>07</day><month>07</month><year>2023</year><volume>11</volume><pub-id pub-id-type="doi">10.3897/BDJ.11.e105444</pub-id></mixed-citation></tp:treatment-meta><tp:nomenclature><tp:taxon-name>
              <object-id xmlns:xlink="http://www.w3.org/1999/xlink" content-type="arpha" xlink:type="simple">503E0FD2-F9A9-5F3F-A694-8B44FC4363D2</object-id>
              <tp:taxon-name-part taxon-name-part-type="genus">Turbonilla</tp:taxon-name-part>
              <tp:taxon-name-part taxon-name-part-type="species">osyuensus</tp:taxon-name-part>
            </tp:taxon-name><tp:taxon-authority>Nomura, 1936</tp:taxon-authority></tp:nomenclature><tp:treatment-sec sec-type="Native status"><title>Native status</title><p>Found on sandy mud bottoms of seagrass beds.</p></tp:treatment-sec><tp:treatment-sec sec-type="Distribution"><title>Distribution</title><p>Bohai Sea of China, Japan.</p></tp:treatment-sec><tp:treatment-sec sec-type="Notes"><title>Notes</title><p><italic><tp:taxon-name><tp:taxon-name-part taxon-name-part-type="genus" reg="Chemnitzia">Chemnitzia</tp:taxon-name-part><tp:taxon-name-part taxon-name-part-type="species" reg="osyuensis">osyuensis</tp:taxon-name-part></tp:taxon-name></italic> (Nomura, 1936) is the type specimen and a synonym. Very similar to <italic><tp:taxon-name><tp:taxon-name-part taxon-name-part-type="genus" reg="Turbonilla">T.</tp:taxon-name-part><tp:taxon-name-part taxon-name-part-type="species" reg="gracilenta">gracilenta</tp:taxon-name-part></tp:taxon-name></italic>, but differs in the protoconch rotated right (<xref ref-type="bibr" rid="B9713163">Higo and Goto 1993</xref>).</p></tp:treatment-sec><tp:treatment-sec sec-type="Diagnosis"><title>Diagnosis</title><p>Shell minute (3.8±0.13 mm in height, 1.0±0.21 mm in width), towered, moderately solid, white (Fig. <xref ref-type="fig" rid="F9734953">17</xref>). Whorls about 10, each whorl with convex sides. Sutures constricted. Axial ribs oblique and straight, terminating at periphery. Interspaces of axial ribs twice as wide as ribs, the axial rib of the upper whorl is aligned with the interspace of the lower whorl. Aperture simple, upper of the outer lip with angular, columella with no folds, basal lip circle. The apex of the protoconch is composed of two parts of different sizes.</p></tp:treatment-sec><tp:treatment-sec><!--Section generated to contain objects referenced in tp:taxon-treatment.--><fig id="F9734953" position="float" orientation="portrait"><object-id xmlns:xlink="http://www.w3.org/1999/xlink" content-type="arpha" xlink:type="simple">3976138F-A7FD-5A53-91E1-66D7E57F0852</object-id><object-id xmlns:xlink="http://www.w3.org/1999/xlink" content-type="doi" xlink:type="simple">10.3897/BDJ.11.e105444.figure17</object-id><label>Figure 17.</label><caption><p><italic><tp:taxon-name><tp:taxon-name-part taxon-name-part-type="genus" reg="Turbonilla">Turbonilla</tp:taxon-name-part><tp:taxon-name-part taxon-name-part-type="species" reg="osyuensus">osyuensus</tp:taxon-name-part></tp:taxon-name></italic> Nomura, 1936.</p></caption><graphic xmlns:xlink="http://www.w3.org/1999/xlink" xlink:href="bdj-11-e105444-g017.jpg" position="float" id="oo_840872.jpg" orientation="portrait" xlink:type="simple"><uri content-type="original_file" xlink:type="simple">https://binary.pensoft.net/fig/840872</uri></graphic></fig></tp:treatment-sec><ref-list><ref id="B9713163"><element-citation xmlns:xlink="http://www.w3.org/1999/xlink" publication-type="book" xlink:type="simple"><person-group person-group-type="author"><name name-style="western"><surname>Higo</surname><given-names>S.</given-names></name><name name-style="western"><surname>Goto</surname><given-names>Y.</given-names></name></person-group><year>1993</year><source>A systematic list of molluscan shells from the Japanese Islands and the Adjacent Areas</source><publisher-name>Erukairuishupankyoku</publisher-name><publisher-loc>Yao, Japan</publisher-loc><size units="page">69</size></element-citation></ref></ref-list></tp:taxon-treatment>
