# Supplementary material for: Checklist of the micromolluscs in the intertidal zone of the Yellow Sea and Bohai Sea, China
Source: Biodivers Data J. 2023 Jul 7;11:e105444. doi: 10.3897/BDJ.11.e105444 (PMC10848653; doi:10.3897/BDJ.11.e105444)
Supplement: XML Treatment for Rissoella elatior [file BDJ.11.e105444-treatment17.xml]

<!DOCTYPE tp:taxon-treatment
  PUBLIC "-//TaxonX//DTD Taxonomic Treatment Publishing DTD v0 20100105//EN" "tax-treatment-NSO.dtd">
<tp:taxon-treatment xmlns:tp="http://www.plazi.org/taxpub"><tp:treatment-meta><mixed-citation publication-type="journal"><person-group><name><surname>Qi</surname><given-names>Lu</given-names></name><name><surname>Xu</surname><given-names>Biyang</given-names></name><name><surname>Kong</surname><given-names>Lingfeng</given-names></name><name><surname>Li</surname><given-names>Qi</given-names></name></person-group><article-title>Checklist of the micromolluscs in the intertidal zone of the Yellow Sea and Bohai Sea, China</article-title><source>Biodivers Data J</source><day>07</day><month>07</month><year>2023</year><volume>11</volume><pub-id pub-id-type="doi">10.3897/BDJ.11.e105444</pub-id></mixed-citation></tp:treatment-meta><tp:nomenclature><tp:taxon-name>
              <object-id xmlns:xlink="http://www.w3.org/1999/xlink" content-type="arpha" xlink:type="simple">480926B2-A16A-5812-AF58-874875D68BED</object-id>
              <tp:taxon-name-part taxon-name-part-type="genus">Rissoella</tp:taxon-name-part>
              <tp:taxon-name-part taxon-name-part-type="species">elatior</tp:taxon-name-part>
            </tp:taxon-name><tp:taxon-authority>Golikov, Gulbin &amp; Sirenko, 1987</tp:taxon-authority></tp:nomenclature><tp:treatment-sec sec-type="Native status"><title>Native status</title><p>Living on seagrass.</p></tp:treatment-sec><tp:treatment-sec sec-type="Distribution"><title>Distribution</title><p>China, Japan, Russia.</p></tp:treatment-sec><tp:treatment-sec sec-type="Notes"><title>Notes</title><p>The shell characteristics of the genus <italic><tp:taxon-name><tp:taxon-name-part taxon-name-part-type="genus" reg="Rissoella">Rissoella</tp:taxon-name-part></tp:taxon-name></italic> are thin; vitreous and soft parts can be seen through it. As some species are similar in morphology, many species are misidentified or undescribed. In this study, our sampled material agrees with the original description of this species (<xref ref-type="bibr" rid="B9713144">Golikov et al. 1987</xref>), as well as the study from <xref ref-type="bibr" rid="B9734740">Siaden et al. (2019)</xref>.</p></tp:treatment-sec><tp:treatment-sec sec-type="Diagnosis"><title>Diagnosis</title><p>Shell minute (1.5±0.12 mm in height, 0.88±0.06 mm in width), elongate oval, thin, vitreous, fragile, translucent (Fig. <xref ref-type="fig" rid="F9734955">18</xref>). Whorls about 4, each whorl rather convex, spire about 25% of shell height. With deep sutures. Surface almost smooth, the axial growth lines of body whorl shrinking at base. Protoconch smooth, low. Aperture simple, ovate. With narrow umbilicus.</p></tp:treatment-sec><tp:treatment-sec><!--Section generated to contain objects referenced in tp:taxon-treatment.--><fig id="F9734955" position="float" orientation="portrait"><object-id xmlns:xlink="http://www.w3.org/1999/xlink" content-type="arpha" xlink:type="simple">BE70B2AF-FDF0-5457-8BC2-8D1F58C96E2F</object-id><object-id xmlns:xlink="http://www.w3.org/1999/xlink" content-type="doi" xlink:type="simple">10.3897/BDJ.11.e105444.figure18</object-id><label>Figure 18.</label><caption><p><italic><tp:taxon-name><tp:taxon-name-part taxon-name-part-type="genus" reg="Rissoella">Rissoella</tp:taxon-name-part><tp:taxon-name-part taxon-name-part-type="species" reg="elatior">elatior</tp:taxon-name-part></tp:taxon-name></italic> (Golikov, Gulbin &amp; Sirenko, 1987).</p></caption><graphic xmlns:xlink="http://www.w3.org/1999/xlink" xlink:href="bdj-11-e105444-g018.jpg" position="float" id="oo_840874.jpg" orientation="portrait" xlink:type="simple"><uri content-type="original_file" xlink:type="simple">https://binary.pensoft.net/fig/840874</uri></graphic></fig></tp:treatment-sec><ref-list><ref id="B9713144"><element-citation xmlns:xlink="http://www.w3.org/1999/xlink" publication-type="chapter" xlink:type="simple"><person-group person-group-type="author"><name name-style="western"><surname>Golikov</surname><given-names>A. N.</given-names></name><name name-style="western"><surname>Gulbin</surname><given-names>V. V.</given-names></name><name name-style="western"><surname>Sirenko</surname><given-names>B. I.</given-names></name></person-group><year>1987</year><chapter-title>Prosobranch from Moneron Island shelf (Sea of Japan). I. Orders Patelliformes Calyptraeiformes</chapter-title><person-group person-group-type="editor"><name name-style="western"><surname>Kafanov</surname><given-names>A.</given-names></name></person-group><source>Fauna and distribution of molluscs, North Pacific and Polar Basin</source><publisher-name>Far Eastern Science Center of the USSR Academy of Science</publisher-name><publisher-loc>Moscow, Russia</publisher-loc><size units="page">20-44</size></element-citation></ref><ref id="B9734740"><element-citation xmlns:xlink="http://www.w3.org/1999/xlink" publication-type="article" xlink:type="simple"><person-group person-group-type="author"><name name-style="western"><surname>Siaden</surname><given-names>L. E.</given-names></name><name name-style="western"><surname>Wakeman</surname><given-names>K. C.</given-names></name><name name-style="western"><surname>Webb</surname><given-names>S. C.</given-names></name><name name-style="western"><surname>Hasegawa</surname><given-names>K.</given-names></name><name name-style="western"><surname>Kajihara</surname><given-names>H.</given-names></name></person-group><year>2019</year><article-title>Morphological and molecular diversity of rissoellids (<tp:taxon-name><tp:taxon-name-part taxon-name-part-type="phylum">Mollusca</tp:taxon-name-part></tp:taxon-name>, <tp:taxon-name><tp:taxon-name-part taxon-name-part-type="class">Gastropoda</tp:taxon-name-part></tp:taxon-name>, <tp:taxon-name><tp:taxon-name-part taxon-name-part-type="superorder">Heterobranchia</tp:taxon-name-part></tp:taxon-name>) from the Northwest Pacific island of Hokkaido, Japan</article-title><source>Zootaxa</source><volume>4551</volume><issue>4</issue><fpage>415</fpage><lpage>431</lpage><pub-id pub-id-type="doi">10.11646/zootaxa.4551.4.2</pub-id></element-citation></ref></ref-list></tp:taxon-treatment>
