# Supplementary material for: Checklist of the micromolluscs in the intertidal zone of the Yellow Sea and Bohai Sea, China
Source: Biodivers Data J. 2023 Jul 7;11:e105444. doi: 10.3897/BDJ.11.e105444 (PMC10848653; doi:10.3897/BDJ.11.e105444)
Supplement: XML Treatment for Lasaea undulata [file BDJ.11.e105444-treatment18.xml]

<!DOCTYPE tp:taxon-treatment
  PUBLIC "-//TaxonX//DTD Taxonomic Treatment Publishing DTD v0 20100105//EN" "tax-treatment-NSO.dtd">
<tp:taxon-treatment xmlns:tp="http://www.plazi.org/taxpub"><tp:treatment-meta><mixed-citation publication-type="journal"><person-group><name><surname>Qi</surname><given-names>Lu</given-names></name><name><surname>Xu</surname><given-names>Biyang</given-names></name><name><surname>Kong</surname><given-names>Lingfeng</given-names></name><name><surname>Li</surname><given-names>Qi</given-names></name></person-group><article-title>Checklist of the micromolluscs in the intertidal zone of the Yellow Sea and Bohai Sea, China</article-title><source>Biodivers Data J</source><day>07</day><month>07</month><year>2023</year><volume>11</volume><pub-id pub-id-type="doi">10.3897/BDJ.11.e105444</pub-id></mixed-citation></tp:treatment-meta><tp:nomenclature><tp:taxon-name>
              <object-id xmlns:xlink="http://www.w3.org/1999/xlink" content-type="arpha" xlink:type="simple">EDBE1EF2-F916-5E7D-BCAB-0D1011D49037</object-id>
              <tp:taxon-name-part taxon-name-part-type="genus">Lasaea</tp:taxon-name-part>
              <tp:taxon-name-part taxon-name-part-type="species">undulata</tp:taxon-name-part>
            </tp:taxon-name><tp:taxon-authority>A. A. Gould, 1861</tp:taxon-authority></tp:nomenclature><tp:treatment-sec sec-type="Native status"><title>Native status</title><p>Attached to the byssus of the septifer and the roots of seaweeds between tidal marks.</p></tp:treatment-sec><tp:treatment-sec sec-type="Distribution"><title>Distribution</title><p>Yellow Bay (Shandong Province) of China, Japan.</p></tp:treatment-sec><tp:treatment-sec sec-type="Notes"><title>Notes</title><p><italic><tp:taxon-name><tp:taxon-name-part taxon-name-part-type="genus" reg="Lasaea">Lasaea</tp:taxon-name-part></tp:taxon-name></italic> consists of small pelecypod species, the largest of which attains a size of about 8 mm in length; adult specimens of the smaller species are about 2 mm long. In general, these shells are quadrangular in outline; they are equivalved, but inequilateral, the anterior end being the longer (<xref ref-type="bibr" rid="B9734494">Keen 1938</xref>). Most, if not all, species of <italic><tp:taxon-name><tp:taxon-name-part taxon-name-part-type="genus" reg="Lasaea">Lasaea</tp:taxon-name-part></tp:taxon-name></italic> are nestlers, finding shelter in dead barnacle tests and amongst the holdfasts of seaweeds. It is cosmopolitan, but only <italic><tp:taxon-name><tp:taxon-name-part taxon-name-part-type="genus" reg="Lasaea">L.</tp:taxon-name-part><tp:taxon-name-part taxon-name-part-type="species" reg="undulata">undulata</tp:taxon-name-part></tp:taxon-name></italic> is found in China.</p></tp:treatment-sec><tp:treatment-sec sec-type="Diagnosis"><title>Diagnosis</title><p>Shell small (2.7±0.15 mm in length, 1.9±0.11 mm in height), elongate-ovate, thin, fragile (Fig. <xref ref-type="fig" rid="F9734957">19</xref>). Surface purplish-red, ornamented with concentric growth striae. Umbo prominent, situated slightly behind the mid-point of the dorsal margin. Break located near posterior margin. Hinge plate very strong, with one cardinal socket, with one anterior lateral cardinal tooth and two posterior lateral cardinal teeth of different sizes in right valve.</p></tp:treatment-sec><tp:treatment-sec><!--Section generated to contain objects referenced in tp:taxon-treatment.--><fig id="F9734957" position="float" orientation="portrait"><object-id xmlns:xlink="http://www.w3.org/1999/xlink" content-type="arpha" xlink:type="simple">985D4FD4-85BE-5967-A921-08FD64E32056</object-id><object-id xmlns:xlink="http://www.w3.org/1999/xlink" content-type="doi" xlink:type="simple">10.3897/BDJ.11.e105444.figure19</object-id><label>Figure 19.</label><caption><p><italic><tp:taxon-name><tp:taxon-name-part taxon-name-part-type="genus" reg="Lasaea">Lasaea</tp:taxon-name-part><tp:taxon-name-part taxon-name-part-type="species" reg="undulata">undulata</tp:taxon-name-part></tp:taxon-name></italic> (A. A. Gould, 1861).</p></caption><graphic xmlns:xlink="http://www.w3.org/1999/xlink" xlink:href="bdj-11-e105444-g019.jpg" position="float" id="oo_840875.jpg" orientation="portrait" xlink:type="simple"><uri content-type="original_file" xlink:type="simple">https://binary.pensoft.net/fig/840875</uri></graphic></fig></tp:treatment-sec><ref-list><ref id="B9734494"><element-citation xmlns:xlink="http://www.w3.org/1999/xlink" publication-type="article" xlink:type="simple"><person-group person-group-type="author"><name name-style="western"><surname>Keen</surname><given-names>A. M.</given-names></name></person-group><year>1938</year><article-title>New pelecypod species of the genera lasaea and crassinella</article-title><source>Journal of Molluscan Studies</source><volume>23</volume><fpage>18</fpage><lpage>32</lpage><pub-id pub-id-type="doi">10.1093/oxfordjournals.mollus.a064332</pub-id></element-citation></ref></ref-list></tp:taxon-treatment>
