# Supplementary material for: Checklist of the micromolluscs in the intertidal zone of the Yellow Sea and Bohai Sea, China
Source: Biodivers Data J. 2023 Jul 7;11:e105444. doi: 10.3897/BDJ.11.e105444 (PMC10848653; doi:10.3897/BDJ.11.e105444)
Supplement: XML Treatment for Alveinus ojianus [file BDJ.11.e105444-treatment19.xml]

<!DOCTYPE tp:taxon-treatment
  PUBLIC "-//TaxonX//DTD Taxonomic Treatment Publishing DTD v0 20100105//EN" "tax-treatment-NSO.dtd">
<tp:taxon-treatment xmlns:tp="http://www.plazi.org/taxpub"><tp:treatment-meta><mixed-citation publication-type="journal"><person-group><name><surname>Qi</surname><given-names>Lu</given-names></name><name><surname>Xu</surname><given-names>Biyang</given-names></name><name><surname>Kong</surname><given-names>Lingfeng</given-names></name><name><surname>Li</surname><given-names>Qi</given-names></name></person-group><article-title>Checklist of the micromolluscs in the intertidal zone of the Yellow Sea and Bohai Sea, China</article-title><source>Biodivers Data J</source><day>07</day><month>07</month><year>2023</year><volume>11</volume><pub-id pub-id-type="doi">10.3897/BDJ.11.e105444</pub-id></mixed-citation></tp:treatment-meta><tp:nomenclature><tp:taxon-name>
              <object-id xmlns:xlink="http://www.w3.org/1999/xlink" content-type="arpha" xlink:type="simple">1C923C44-1F9A-5CD2-ADCD-723B98EE4A34</object-id>
              <tp:taxon-name-part taxon-name-part-type="genus">Alveinus</tp:taxon-name-part>
              <tp:taxon-name-part taxon-name-part-type="species">ojianus</tp:taxon-name-part>
            </tp:taxon-name><tp:taxon-authority>Yokoyama, 1927</tp:taxon-authority></tp:nomenclature><tp:treatment-sec sec-type="Native status"><title>Native status</title><p>Found on sandy mud bottoms in upper sublittoral zones.</p></tp:treatment-sec><tp:treatment-sec sec-type="Distribution"><title>Distribution</title><p>Yellow Sea and Bohai Sea of China, southern Japan.</p></tp:treatment-sec><tp:treatment-sec sec-type="Notes"><title>Notes</title><p><italic><tp:taxon-name><tp:taxon-name-part taxon-name-part-type="genus" reg="Spaniodon">Spaniodon</tp:taxon-name-part></tp:taxon-name></italic> Reuss, 1867 was considered a senior synonym of <italic><tp:taxon-name><tp:taxon-name-part taxon-name-part-type="genus" reg="Alveinus">Alveinus</tp:taxon-name-part></tp:taxon-name></italic> Conrad, 1865, containing only <italic><tp:taxon-name><tp:taxon-name-part taxon-name-part-type="genus" reg="Alveinus">Alveinus</tp:taxon-name-part><tp:taxon-name-part taxon-name-part-type="species" reg="miliaceus">miliaceus</tp:taxon-name-part></tp:taxon-name></italic> (Issel, 1869) and <italic><tp:taxon-name><tp:taxon-name-part taxon-name-part-type="genus" reg="Alveinus">Alveinus</tp:taxon-name-part><tp:taxon-name-part taxon-name-part-type="species" reg="ojianus">ojianus</tp:taxon-name-part></tp:taxon-name></italic> (Yokoyama, 1927) in WoRMS. <italic><tp:taxon-name><tp:taxon-name-part taxon-name-part-type="genus" reg="Alveinus">A.</tp:taxon-name-part><tp:taxon-name-part taxon-name-part-type="species" reg="miliaceus">miliaceus</tp:taxon-name-part></tp:taxon-name></italic> is very similar to <italic><tp:taxon-name><tp:taxon-name-part taxon-name-part-type="genus" reg="Alveinus">A.</tp:taxon-name-part><tp:taxon-name-part taxon-name-part-type="species" reg="ojianus">ojianus</tp:taxon-name-part></tp:taxon-name></italic> in shell characters, but differs in the cardinal tooth. The cardinal teeth bifurcate into two lamellae (<xref ref-type="bibr" rid="B9713107">Conrad 1865</xref>).</p></tp:treatment-sec><tp:treatment-sec sec-type="Diagnosis"><title>Diagnosis</title><p>Shell minute (1.1±0.17 mm in length, 1.0±0.22 mm in height), triangular-ovate, inflated, equivalved (Fig. <xref ref-type="fig" rid="F9734959">20</xref>). Umbo prominent, almost situated at the middle of the dorsal margin. Anterior and posterior ends round. Surface smooth and yellowish, ornamented by densely-spaced co-marginal lamellae. Hinge plate with one anterior and one posterior cardinal tooth in the left valve and one cardinal tooth in the right ligament external parivincular, with small resilium.</p></tp:treatment-sec><tp:treatment-sec><!--Section generated to contain objects referenced in tp:taxon-treatment.--><fig id="F9734959" position="float" orientation="portrait"><object-id xmlns:xlink="http://www.w3.org/1999/xlink" content-type="arpha" xlink:type="simple">3830B978-EA0B-5150-AB93-16D82256E0D8</object-id><object-id xmlns:xlink="http://www.w3.org/1999/xlink" content-type="doi" xlink:type="simple">10.3897/BDJ.11.e105444.figure20</object-id><label>Figure 20.</label><caption><p><italic><tp:taxon-name><tp:taxon-name-part taxon-name-part-type="genus" reg="Alveinus">Alveinus</tp:taxon-name-part><tp:taxon-name-part taxon-name-part-type="species" reg="ojianus">ojianus</tp:taxon-name-part></tp:taxon-name></italic> (Yokoyama, 1927).</p></caption><graphic xmlns:xlink="http://www.w3.org/1999/xlink" xlink:href="bdj-11-e105444-g020.jpg" position="float" id="oo_840876.jpg" orientation="portrait" xlink:type="simple"><uri content-type="original_file" xlink:type="simple">https://binary.pensoft.net/fig/840876</uri></graphic></fig></tp:treatment-sec><ref-list><ref id="B9713107"><element-citation xmlns:xlink="http://www.w3.org/1999/xlink" publication-type="article" xlink:type="simple"><person-group person-group-type="author"><name name-style="western"><surname>Conrad</surname><given-names>T. A.</given-names></name></person-group><year>1865</year><article-title>Descriptions of new Eocene shells from Enterprise, Mississippi</article-title><source>American Journal of Conchology</source><volume>1</volume><fpage>137</fpage><lpage>141</lpage></element-citation></ref></ref-list></tp:taxon-treatment>
