# Supplementary material for: Checklist of the micromolluscs in the intertidal zone of the Yellow Sea and Bohai Sea, China
Source: Biodivers Data J. 2023 Jul 7;11:e105444. doi: 10.3897/BDJ.11.e105444 (PMC10848653; doi:10.3897/BDJ.11.e105444)
Supplement: XML Treatment for Bentharca sp. [file BDJ.11.e105444-treatment20.xml]

<!DOCTYPE tp:taxon-treatment
  PUBLIC "-//TaxonX//DTD Taxonomic Treatment Publishing DTD v0 20100105//EN" "tax-treatment-NSO.dtd">
<tp:taxon-treatment xmlns:tp="http://www.plazi.org/taxpub"><tp:treatment-meta><mixed-citation publication-type="journal"><person-group><name><surname>Qi</surname><given-names>Lu</given-names></name><name><surname>Xu</surname><given-names>Biyang</given-names></name><name><surname>Kong</surname><given-names>Lingfeng</given-names></name><name><surname>Li</surname><given-names>Qi</given-names></name></person-group><article-title>Checklist of the micromolluscs in the intertidal zone of the Yellow Sea and Bohai Sea, China</article-title><source>Biodivers Data J</source><day>07</day><month>07</month><year>2023</year><volume>11</volume><pub-id pub-id-type="doi">10.3897/BDJ.11.e105444</pub-id></mixed-citation></tp:treatment-meta><tp:nomenclature><tp:taxon-name>
              <object-id xmlns:xlink="http://www.w3.org/1999/xlink" content-type="arpha" xlink:type="simple">39CD8A30-AB3D-5E09-A01E-3188B448E6F3</object-id>
              <tp:taxon-name-part taxon-name-part-type="genus">Bentharca</tp:taxon-name-part>
              <tp:taxon-name-part taxon-name-part-type="undef-species">sp.</tp:taxon-name-part>
            </tp:taxon-name></tp:nomenclature><tp:treatment-sec sec-type="Native status"><title>Native status</title><p>Found on sandy mud bottoms in upper sublittoral zones.</p></tp:treatment-sec><tp:treatment-sec sec-type="Distribution"><title>Distribution</title><p>Bohai Sea of China.</p></tp:treatment-sec><tp:treatment-sec sec-type="Notes"><title>Notes</title><p>This species is very similar to <italic><tp:taxon-name><tp:taxon-name-part taxon-name-part-type="genus" reg="Bentharca">Bentharca</tp:taxon-name-part></tp:taxon-name></italic> spp. in shell characters including radial riblets and is covered with lamellate epidermis at interstices, cardinal plate and umbo.</p></tp:treatment-sec><tp:treatment-sec sec-type="Diagnosis"><title>Diagnosis</title><p>Shell minute (2.3±0.02 mm in length, 1.5±0.04 mm in height), elongate squarish, thin, moderately inflated (Fig. <xref ref-type="fig" rid="F9734961">21</xref>). Antero-posterior margin round, anterior narrower and shorter than posterior; posterior hardly oblique, sides weakly angulated at upper part. Umbo corroded, situated in front of dorsal margin. Surface with 33 radial riblets of various prominence and strong concentric ribs near the umbo; covered with lamellate epidermis at interstices; inner surface margin is toothed. With a depression at the ventral margin. Cardinal plate with 3 teeth on anterior arc and 4 on posterior arc.</p></tp:treatment-sec><tp:treatment-sec><!--Section generated to contain objects referenced in tp:taxon-treatment.--><fig id="F9734961" position="float" orientation="portrait"><object-id xmlns:xlink="http://www.w3.org/1999/xlink" content-type="arpha" xlink:type="simple">6C941AD6-E046-5966-B614-94100EA73653</object-id><object-id xmlns:xlink="http://www.w3.org/1999/xlink" content-type="doi" xlink:type="simple">10.3897/BDJ.11.e105444.figure21</object-id><label>Figure 21.</label><caption><p><italic><tp:taxon-name><tp:taxon-name-part taxon-name-part-type="genus" reg="Bentharca">Bentharca</tp:taxon-name-part></tp:taxon-name></italic> sp.</p></caption><graphic xmlns:xlink="http://www.w3.org/1999/xlink" xlink:href="bdj-11-e105444-g021.jpg" position="float" id="oo_840877.jpg" orientation="portrait" xlink:type="simple"><uri content-type="original_file" xlink:type="simple">https://binary.pensoft.net/fig/840877</uri></graphic></fig></tp:treatment-sec></tp:taxon-treatment>
